# Supplementary material for: AI-Aided Search for New HIV-1 Protease Ligands
Source: Biomolecules. 2023 May 18;13(5):858. doi: 10.3390/biom13050858 (PMC10216636; doi:10.3390/biom13050858)
Supplement: Supplementary file 1 [file biomolecules-13-00858-s001.zip]

Archive with 2 entries (2 files):
- DNN.pdf
- ZINC250K.csv
