# Supplementary material for: AI-Aided Search for New HIV-1 Protease Ligands
Source: Biomolecules. 2023 May 18;13(5):858. doi: 10.3390/biom13050858 (PMC10216636; doi:10.3390/biom13050858)
Supplement: Supplementary file 1 [file biomolecules-13-00858-s001.zip › ZINC250K.csv]

SMILES	ChEMBL_HIV_model2
Cc1ccc([N+](=O)[O-])c(N2CCC(N(C)CC(F)F)CC2)c1	13.488591
Cc1noc(CNCC(C)N(C)C(=O)c2c(C)c(C)nn(C)c2=O)n1	12.451885
Cc1noc(C2C(C)OCCN2C(=O)C2CCC(C)O2)n1	12.387904
CCOC(=O)C(C)C(C)NCc1ccc(C2(C(=O)O)CC2)cc1	12.342195
Cc1ccc([N+](=O)[O-])c(NC2CCOC3(CCNC3)C2)n1	12.26013
Cc1nc(CN2CC(O)C(CNC(=O)c3[nH]nnc3C)C2)n[nH]1	12.180888
Cn1cnc([N+](=O)[O-])c1CN1CC(NC(=O)c2cncnc2O)C1	12.16321
O=C1CCC(N2CCC3(CN(C(=O)c4cnn[nH]4)C3)C2)C(=O)N1	12.152495
O=S(=O)(Cc1nnnn1C1CC1)C1CCCOC1	12.108071
Cc1nc[nH]c1C(=O)NCC1CCN1C(=O)C1CC(=O)NC(=O)N1	12.082893
Cn1ccc(CN2CCC3CCN(C(=O)Cc4nc[nH]n4)CC32)n1	12.079238
Cc1cc(NC2(CO)CCCN(C(=O)C3CCCC(=O)N3)C2)ncn1	12.05756
Cc1[nH]c(C(=O)N(C)CC(C)c2nn[nH]n2)c(C)c1C(=O)O	12.030859
Cc1nc[nH]c1CC(=O)NC1COC2(C1)CN(C(=O)c1cnon1)C2	12.024837
Cn1cnc([N+](=O)[O-])c1CNCCNC(=O)CCn1cnnn1	12.015274
Cc1nn[nH]c1C(=O)NCC1=CCN(C(=O)C2(C)CCNC2=O)CC1	12.003363
COC1CN(CC(C)O)CC1NC(=O)c1cnon1	11.995393
Cc1occc1C(=O)N1CC2(CCN2Cc2cn[nH]c2)C1	11.973613
CCC(C)C(CC(=O)O)Nc1ccc([N+](=O)[O-])cc1	11.970018
COc1ccc(F)cc1C(C)NC(=O)c1cc([N+](=O)[O-])c[nH]1	11.959258
Cc1c[nH]ccc1=NCC1CCC(=O)N(C2CC2)C1c1nccn1C	11.896683
Cc1nonc1CC(=O)N1CC2CC1C2NC(=O)c1cn(C)cn1	11.84216
Cn1nnnc1NC(=O)C12CC1CCN2C(=O)c1cc(O)n[nH]1	11.835953
Cc1cccc([N+](=O)[O-])c1N1CCCC(c2ccn[nH]2)C1	11.80805
CC1CCN(Cc2noc3c2COCC3)C(c2ccco2)C1	11.799754
CC1CN(CC=CCl)CC1NC(=O)CCc1nccs1	11.789649
CC(C)C1(C(=O)N(C)C2CCN(c3ncnc4[nH]cnc34)C2)CC1	11.764451
Cc1nnc(CNC(C)CC(C)NC(=O)c2cc(C)c(F)c(C)c2)o1	11.760051
Cn1nccc1CCC(=O)N1CC2CCC(C1)N2C(=O)c1nc[nH]n1	11.70869
Cc1ccc([N+](=O)[O-])c(NC2CCCC(C(=O)O)CC2)c1	11.685191
Cc1ccc([N+](=O)[O-])c(N2CCC(C(=O)OC(C)C)CC2)n1	11.6685295
Cc1nc[nH]c1C(=O)N1CCC(CCNC(=O)c2ccn(C)n2)C1	11.659974
Cc1nsc(N2CC(O)C(NC(=O)c3cc(C)c(C)s3)C2)n1	11.654278
Cc1noc(C2C(C)OCCN2C(=O)NCC2(C3CC3)CCC2)n1	11.635786
Cc1nn[nH]c1C(=O)N1CC(N=c2cc[nH]c(C#N)n2)CC1C	11.631024
Cc1nn[nH]c1C(=O)N1CC(N(C)C(=O)c2cc(C(F)F)[nH]n2)C1	11.625902
Cc1ncc([N+](=O)[O-])cc1C(=O)N1CCOCC1CC(=O)O	11.623303
Cc1nc[nH]c1C(=O)N1CCC(NC(=O)c2cc(C#N)c[nH]2)C(O)C1	11.611822
Cc1nn[nH]c1C(=O)N1CC(C)C(NC(=O)c2cnn(C)n2)C1	11.601193
O=C(NC1CC2CCC1N2CC=CCl)c1ccnc2[nH]cnc12	11.599673
Cc1ncc(CNC(C)C2CCN(C(=O)C3(C)CC3)CC2)cn1	11.596818
NC(=O)CNCc1cn(C2CN(C(=O)C3CC4C=CC3O4)C2)nn1	11.59158
Nc1ccc([N+](=O)[O-])c(N2CCC(Nc3ccccn3)CC2)c1	11.591313
COC1CN(CCOCCO)CC1NC(=O)c1[nH]nnc1C	11.585849
Cc1[nH]nc(C(=O)NC2C3CN(Cc4nc(O)n[nH]4)CC32)c1O	11.573943
Cc1nonc1CC(=O)N1CC(C(C)NC(=O)c2ccc(F)cn2)C1	11.570843
Cc1nccn1CC(=O)NCC1CCCN1CC(C)O	11.555476
Cc1nn[nH]c1C(=O)NC1CCCCCN(C(=O)c2[nH]nnc2C)C1	11.555228
Cc1nn[nH]c1C(=O)N1CC(CNCc2cn(C)nn2)CC1C	11.533097
Cc1coc(C)c1C(=O)Nc1cnn(C2CCCC2)c1	11.522351
Cc1nn[nH]c1C(=O)N1CCCN(Cc2ccc(C(N)=O)cc2)CC1	11.519206
N#CCN1CC2C(C1)C2NC(=O)Cn1[nH]cc2c(=O)ncnc1-2	11.482902
Cc1nc[nH]c1C(=O)N1CC(O)C(NC(=O)C2(C)CCC(=O)N2)C1	11.481853
Cc1nccc(NC(C)CN(C)C(=O)c2coc(C(F)(F)F)n2)n1	11.471263
Cc1n[nH]c(C)c1C(=O)N(C)C1CC(NC(=O)Cc2cc[nH]n2)C1	11.469761
Cc1nc[nH]c1C(=O)N1CCC2(CC1)CC2NC(=O)c1csnn1	11.457794
Cc1cc(Br)c(CN(C)C2(CO)CCOC2)s1	11.455316
CC1C(=O)N(C)CCN1c1nnc(-c2sccc2O)n1C	11.444571
Cc1n[nH]c(C)c1C(C)C(=O)NC(C)CCNC(=O)Cc1ncc[nH]1	11.4436655
CCc1nc(C)cc(NC(C)CNC(=O)C2CC(=O)N(C(C)C)C2)n1	11.436196
Cc1c[nH]c(C(=O)NC2CC(C)N(C(=O)c3ccc(F)c(C)c3)C2)n1	11.432453
Cn1nccc1CN1CC2CCC(C1)N2C(=O)Cn1cnnn1	11.432184
COc1nc(C)cc(C)c1CNC(=O)Cc1cnn(C)c1	11.420375
Cc1nccc(CNC(=O)NC2CC(O)C23CCOCC3)n1	11.404609
Cc1nccc(NC(C)CN(C)C(=O)c2c(C)oc(C)c2C)n1	11.404318
Cc1nocc1CNC(=O)NC1CCOC(c2ccc(F)cc2)C1	11.403852
C#CCC1CCN(C2CCN(c3ccc(-c4nn[nH]n4)cc3)C2=O)C1	11.397069
Cc1ncc(CNC(C)C2CN(C(=O)C(N)=O)CCO2)cn1	11.396857
Cc1ncc(C=CC(=O)N2NC(=O)CC23CCCCCC3)s1	11.3948965
COc1cc(F)c(F)cc1Nc1ccc(C2=NCCO2)cc1	11.382301
Cn1ccc(CN2CCC3CN(C(=O)c4cn(C)c(O)n4)CCC32)n1	11.373758
COC1CN(CC(C)O)CC1NC(=O)c1cnsn1	11.36252
CC(C)N1CC2CCCC2(NC(=O)c2c[nH]c3ncccc23)C1	11.361624
Cc1c[nH]nc1C(=O)N1CC(O)(CNC(=O)C(C)OCC(C)C)C1	11.360783
Cc1ccc(NCC(O)CN(C)C(=O)c2c(C)cc(C)nc2C)nn1	11.358688
Cc1cc(CNC(C)C2CCN(C(=O)C3CCCC3)C2)on1	11.356813
Cc1ccc(N2CC(O)C(NC(=O)C(C)(C)C(F)(F)F)C2)nn1	11.354268
Cc1[nH]nc(C(=O)N2CC(C)C(NCCN3CCNC3=O)C2)c1O	11.344744
CC(C)=CCN1CCC2CCN(C(=O)c3ccc4[nH]ccc4n3)CC21	11.340104
Cc1nccn1CCCC(=O)N1CC(C)C(CNCCC(C)F)C1	11.335242
Cn1nccc1C1CC1C(=O)NCC1(O)CN(C(=O)c2cocn2)C1	11.333621
Cc1onc(C2CC2)c1C(=O)NC1C2CC1N(C(=O)c1cc[nH]n1)C2	11.332461
COc1cc(F)c(F)cc1-c1noc(CC2(C)CCOCC2)n1	11.3313875
CCc1onc(C)c1CN1CC2CCC1CN2C(=O)c1cnns1	11.312862
Cc1nn[nH]c1C(=O)N1CCC(NCc2nnn(C)n2)C1	11.305148
Cc1nn[nH]c1C(=O)N1CCC(NCc2nc(O)n[nH]2)CC1C	11.29957
Cc1cc[nH]c1C(=O)NC1CC(Nc2ccc([N+](=O)[O-])c(C)n2)C1	11.292765
Cn1ccc(NC(=O)CNc2ncc(-c3nn[nH]n3)cc2[N+](=O)[O-])n1	11.290337
Cc1nnc(C(C)N2CCC(NC(=O)c3cc4occc4[nH]3)C2)s1	11.2881
Cc1ccc(NC(=S)NCC2(CCO)CCCC2)cc1	11.285485
Cc1ncsc1C(=O)N1CC2(CCCN(C(=O)c3nc[nH]n3)C2)C1	11.283592
Cn1nnnc1NC(=O)C1CC2CCC1N2C(=O)c1nc[nH]n1	11.278539
Cc1ccc(NC(C)C2CCN(C(=O)CN3CC(=O)NC3=O)C2)nn1	11.277538
CC(O)CN1CC(N2CC(NC(=O)c3c[nH]nc3C(C)C)CC2=O)C1	11.260111
Cc1nn[nH]c1C(=O)N1CC(O)C(NC(=O)c2cnn(C)n2)C1	11.258353
CC1CC2(CCOCC2)CN1C(=O)NCc1ncccc1F	11.247597
CCc1nn(C)c(OC)c1CNC(=O)C(C#N)CCc1ccccc1	11.240063
COc1ccc([N+](=O)[O-])cc1CN1CCN(Cc2cscn2)CC1	11.240048
Cc1nsc(N2CC(O)C(CNC(=O)c3cn(C)cn3)C2)n1	11.231545
CCOC(=O)c1coc2c1CN(C(=O)C1CCCC(C)C1)C2	11.220567
Cc1nnc(CN2CC(N3CCN(C(=O)c4cn[nH]c4)CC3)C2)o1	11.218654
Cc1ncc([N+](=O)[O-])c(OCC(=O)N2CC(C)OC(C)C2)c1C	11.216569
Cc1nn[nH]c1C(=O)NC1C2CN(C(=O)c3cc(Cl)cn3C)CC21	11.211135
Cc1nc[nH]c1CC(=O)N1CCC(NCc2nc(O)n[nH]2)CC1C	11.209762
Cc1c[nH]c(C(=O)NCC2(O)CN(C(=O)c3nnn(C)n3)C2)n1	11.208671
Cc1cccc(C)c1CN1CCC2(C1)CN(C(=O)C#CC1CC1)C2	11.205136
Cc1nccn1CCn1c(N2CC3C(C2)C3(C)C)nnc1C(C)(C)C	11.195978
COCCC(C)Cn1nnnc1N1CCOC2(CCC2)C1	11.193021
Cn1ncc([N+](=O)[O-])c1C(=O)N1CC(O)CC1C(=O)O	11.183003
Cc1ccc(CCNC(=O)N2CCC(O)C23CCCC3)cc1	11.161544
Cc1ccc(OCCCC(=O)N2CC(=O)NC3CCCCC32)cc1	11.160138
Cc1ccnc(C(=O)NCCNCc2nnnn2C2CCOCC2)n1	11.148978
Cc1[nH]c2ccccc2c1Cc1noc(C2(CN)CCCC2)n1	11.148453
Cc1[nH]c(C(=O)COC(=O)CCc2cnn(C)n2)c(C)c1C(=O)O	11.141296
Cc1csc(CNC(C)C2CCN(C(=O)C(=O)C(C)(C)C)C2)n1	11.132565
O=C(NCC=CCO)NCCc1ccc(O)cc1	11.130887
C#CCCN1CC(C)C(CCNC(=O)c2n[nH]c(C)c2C)C1	11.130786
Cc1cc(NC(C)CC(C)NC(=O)Cc2nc[nH]n2)n2ncnc2n1	11.126906
COCC(=O)N(C)CC(O)CNC(=O)C(C)(C)C(F)F	11.1245985
Cc1ccc([N+](=O)[O-])c(NCc2ccc(CN(C)C)c(F)c2)n1	11.12004
Cc1cnc(CNC(C)CC(C)NC(=O)CC2(C(F)(F)F)CC2)o1	11.116618
Cc1cccc(C)c1CN1CC2C(C1)C2NC(=O)C(C)(F)F	11.116112
Cn1nccc1CC(=O)N1C2CCC1C(NC(=O)c1n[nH]cc1F)C2	11.110162
Cc1oncc1CNC(=O)C1CCC(C)C(C)C1	11.104996
NC(=O)C(=O)NC1(CO)CCCN(c2ncnc3cccc(F)c23)C1	11.097044
Cc1nocc1CN(C)CC(C)NC(=O)c1cc(F)cc(Cl)c1	11.088197
Cc1cnc(CN2CCCC(CNC(=O)c3cc(C)n(C)n3)C2)cn1	11.082458
O=Cc1c[nH]c(C(=O)N2CCNC(c3ccc(F)cc3)C2)c1	11.075252
Cn1nnc(CN2CCC3CN(C(=O)Cc4cnc[nH]4)CCC32)n1	11.071627
Cn1ccnc1C(O)(CNC1CCCC12CCC2)C(F)(F)F	11.069141
O=C(CCC1CC1)NCCNCc1csc(-c2cccs2)n1	11.06783
Cc1ccc(N=c2ssnc2Cl)c([N+](=O)[O-])c1	11.065869
Cc1nn[nH]c1C(=O)N1CCCC1CNC(=O)C1CS(=O)(=O)C1	11.064658
O=[N+]([O-])c1cnc(NC2(c3ncccn3)CC2)c([N+](=O)[O-])c1	11.054533
N#CCN1CCC2C(CCCN2C(=O)c2ncnc3sccc23)C1	11.051944
Cc1ncc([N+](=O)[O-])c(N2CC3CCCC(OCC4CC4)C3C2)n1	11.0382185
COC(=O)C1C(O)CCCN1C(=O)C1Cc2ccccc21	11.035698
Cc1ccc([N+](=O)[O-])c(OCC2CCOC2C)c1	11.035409
O=C(CCC1CC1)NCCNc1ccc([N+](=O)[O-])cn1	11.034403
Cc1nc[nH]c1C(=O)N1CC(O)C(CNC(=O)C(=O)NCC2CC2)C1	11.028859
COC(=O)C1CCC(N=c2c(C#N)c[nH]c3c(F)ccc(F)c23)C1	11.025316
Cc1nc(C)c(C(=O)NCC2CCN2Cc2nc(=O)n(C)[nH]2)o1	11.025099
CCCCN1CCC2(CCCCN(C(=O)c3n[nH]cc3C)C2)C1	11.0210905
CCc1nn(C)c(CC)c1CNC(=O)COCC(=O)OC	11.020819
Cn1ccnc1NC(=O)C12CC1CCN2CCCc1cccc(F)c1	11.020656
Cc1ncc(CN(C)CC2CCN(C(=O)c3cn(C)nn3)C2)cn1	11.012893
Cc1ccc(N2CC(O)C(CNC(=O)CN(C)C(C)C)C2)nn1	11.009912
Cc1nc[nH]c1C(=O)NCC1(O)CN(C(=O)c2cn(C)nn2)C1	11.005798
Cc1ccc(C=CC(=O)NC2CC(F)(F)C2)cc1	11.005679
C=CCN1CCC2(CCCN(Cc3cccc4[nH]ncc34)C2)C1=O	11.003537
Cc1nocc1C(=O)N(C)CC(O)CNC(=O)CCc1cnn(C)c1	10.998139
CC(=CC1CCC(C)CC1)C(=O)NCc1ccno1	10.996413
Cn1ncc([N+](=O)[O-])c1C(=O)NCC1CCCN(Cc2ncon2)C1	10.996027
O=C1CCC(N2CCN(C(=O)c3cnc4[nH]nnc4c3)CC2)C(=O)N1	10.995098
Cn1ccc(=O)c(C(=O)NC2CC3CCC2N3Cc2nc(O)n[nH]2)c1	10.993033
Cc1ccc(CN(C)C2CCN(C(=O)C3CCCOC3)C2)cc1C	10.988856
Cc1ccc([N+](=O)[O-])cc1NC1OCC(O)C(O)C1O	10.986353
COc1cc(F)c(F)cc1-c1noc(C2CCN(C)C2)n1	10.977291
Cc1ccc(C2(O)CCN(Cc3ccccc3C(=O)O)CC2)cc1	10.976944
Cc1ccc([N+](=O)[O-])c(NC2(CNC(=O)c3cncnc3C)CC2)c1	10.974234
Cn1nncc1C(=O)N1CCC2(CN(Cc3nc(O)n[nH]3)CCO2)C1	10.971236
Cc1nn[nH]c1C(=O)NC1CCCC(NC(=O)Cn2cnnn2)C1	10.968045
Cc1ccc([N+](=O)[O-])c(C(=O)N(C)C(C)C2CC2)c1	10.966438
Cc1ncc(CN2CCC3CCN(C(=O)c4cnn(C)n4)CC32)s1	10.964681
Cc1c[nH]c(C(=O)N2CC(O)C(NC(=O)c3ccncc3C)C2)n1	10.956603
CCCCCN1CC(=O)NC1c1cnn(Cc2ccccc2)c1	10.947662
Cc1coc(C(=O)N(C)CC(C)NC(=O)c2cc3c([nH]2)CCCC3)c1	10.945703
Cc1nccc(N(C)CC2CCN(C(=O)C3(C)CCOC3C)CC2)n1	10.942272
Cc1nn[nH]c1C(=O)N1CCOC(CNCC2CCC(F)(F)C2)C1	10.941027
Cc1occc1C(=O)NC1CCC(C)N(Cc2nc(=O)n(C)[nH]2)C1	10.936576
Cc1nnsc1CNC(=O)N1CC(C)(C)C1c1cccnc1	10.936304
Cc1ccc(SCCC(=O)N2CC(O)(C(C)C)C2)cc1	10.926532
Cn1nccc1C(=O)N1CCC2(CCN(Cc3ccc(F)cc3)C2)C1	10.92426
O=C(NC1CCCC1)OCC1CCCCN1Cc1cncnc1	10.905078
Cc1nsc(N2CC(O)C(NC(=O)CC(=O)N(C)C)C2)n1	10.901303
CC(C)=CCN1CCC2CCN(C(=O)c3ccc4n[nH]cc4c3)CC21	10.898897
CC1CC(CNCc2nnnn2C2CC2)CN1C(=O)C(N)=O	10.896405
O=C(c1ccn2nnnc2c1)N1CCN(Cc2nc(O)n[nH]2)CC1	10.896323
Cc1nccc(N2CC(NC(=O)CNC(N)=O)C(n3ccnn3)C2)n1	10.895566
Cc1nn[nH]c1C(=O)N1CC(O)C(CNC(=O)CCCN(C)C)C1	10.892805
Cc1n[nH]cc1C(=O)N1CC(O)(CNC(=O)CC(C)NC(N)=O)C1	10.8916
Cc1nsc(C)c1CN1CC2C(C1)C2NC(=O)CCC(C)(F)F	10.89103
Cn1cc(Br)c(CN2CCN(C(=O)C(C)(C)F)CC2)n1	10.885314
Cc1c[nH]nc1C(=O)N1CCC(CNC(=O)CCCC(=O)N(C)C)C1	10.881642
Cc1nc[nH]c1C(=O)N1CCS(=O)(=O)C2COCCC21	10.880587
Cn1nccc1CCC(=O)NC1(C)CCN(C(=O)C2(C)CCC2)CC1	10.880188
Cc1cc(C(=O)NC2CN(c3ccccc3)C2=O)c(N)c([N+](=O)[O-])c1	10.877053
CCn1cnc(C(=O)NC2CCC(C)N(c3ncc(Cl)cn3)C2)c1	10.871564
Cc1nccc(NC(C)C(C)NC(=O)c2c(C)nn3cccnc23)n1	10.870141
CCC(=O)N1CC(C)C(CNC(=O)c2c[nH]nc2S(N)(=O)=O)C1	10.860656
Cc1c[nH]c(C(=O)N2CCOC(CNC(=O)Cc3cnn(C)c3)C2)n1	10.859763
Cc1nc[nH]c1CC(=O)N1CC(C)C(NC(=O)C(C)n2cccn2)C1	10.8553095
Cc1c[nH]nc1C(=O)N1CC(C)OC2(CCN(CC#N)CC2)C1	10.852502
CCc1nn(C)cc1NC(=O)C(=O)NC(C)(C)COC(C)C	10.850223
COc1ccc(C)cc1CN1CC2CC1C2NC(=O)CC(N)=O	10.849482
CCCC(C)NC(=O)C(C)Sc1ncc(C(C)(C)C)[nH]1	10.847113
C#CCN1CCC(OCC2CCN(C(=O)c3[nH]cnc3CC)CC2)C1	10.837092
Cc1oncc1CN1CC2CN(C(=O)CCc3cn[nH]c3)CC2C1	10.832923
Cn1cnc([N+](=O)[O-])c1NCC(O)c1ccc(Cl)c(F)c1	10.831962
Cc1cccc(CN(C)C(C(=O)O)c2cc(F)c(F)c(F)c2)n1	10.827262
Cc1ccc([N+](=O)[O-])c(NCCC(C)(C)S(C)(=O)=O)c1	10.823337
CCCCC(CNc1ncccn1)NC(=O)C(CC)CCC	10.823258
Cc1nn[nH]c1C(=O)N1CC2CCC1C(Nc1ccc(C#N)nc1)C2	10.820415
Cc1oncc1CN(C)C1CCN(C(=O)c2cccc(Cl)c2)CC1	10.819561
Cc1c[nH]c(C(=O)N2CCC3CCN(C(=O)c4ccnn4C)C3C2)n1	10.818185
Cc1occc1SCCn1cc([N+](=O)[O-])ccc1=O	10.817587
Nc1nccnc1C(=O)N1CC2CC1C2NC(=O)Cc1cscn1	10.817365
Cc1ccc(Cn2ccccc2=NC(=O)C2CC2OC(C)(C)C)cc1	10.816894
Cc1cnn(C2C(O)CC2NC(=O)CN2CCOCC2)c1	10.816352
C#Cc1ccc(C(=O)NCC2C3CN(Cc4nc(O)n[nH]4)CC23)nc1	10.815986
FC(F)(F)c1cccnc1-c1noc(CN2CC3CCC2C3)n1	10.814548
Cn1ncc(CN2CCOC3CCN(C(=O)Cc4nc[nH]n4)CC32)n1	10.813414
CCn1nnc(C)c1CN1CC(NC(=O)c2cnc(CC(C)C)[nH]2)C1	10.807279
Cc1nonc1C(=O)N1CC2CCC1C(NC(=O)CC(=O)N(C)C)C2	10.797414
CCN(c1ccc2nnnn2n1)C(C)CNC(=O)Cc1cncnc1	10.794759
CCOc1cc(C(=O)NCCNCC(O)CC(F)(F)F)[nH]n1	10.794243
c1cc2nncn2nc1N1CCC(c2nc3c(s2)CCCC3)CC1	10.794067
CC(=O)NCC1(C)CCN(C(=O)Cc2c[nH]c3ccc(F)cc23)CC1	10.781611
CCc1nc[nH]c1C(=O)N1CCC2CN(C(=O)c3cccs3)C2C1	10.781478
Cc1ncc(C)c(NCC(O)CNC(=O)CCC2(C)CCC(=O)N2)n1	10.78126
Cc1ccccc1C(C)N1CC(N(C)C(=O)c2ccnc3[nH]cnc23)C1	10.778628
O=C(O)CCNC(=O)CSc1cccc([N+](=O)[O-])c1	10.778121
COc1nn(C)cc1C(=O)N1CC2CC1C2NC(=O)c1cnn(C)c1	10.776359
Cc1nnccc1C(=O)N(C)C(C)CNC(=O)c1cc(C#N)c[nH]1	10.774931
CC(C(=O)N(C)C1CC(NC(=O)c2n[nH]c3ccccc23)C1)C1CC1	10.771164
Cn1nccc1CCC(=O)NCCN(CCO)C(=O)Cn1nccn1	10.770347
CCn1cc(CNC(=O)NC2CC(=O)N(C3CNC3)C2)nn1	10.770072
Cc1noc(C2(C)CCN(Cc3ccc(C#N)cn3)CC2)n1	10.7697735
Cc1nccc(NCC(C)N(C)C(=O)c2c[nH]c3ccc(F)cc23)n1	10.766222
CCc1nn(C)cc1C(=O)NCC(O)CN(C)C(=O)c1cnn(C)n1	10.76454
CCC(=O)N(C)CC(O)CNC(=O)Cn1cncn1	10.763171
Cn1cc(CN2CC(O)C(CNC(=O)c3cc4c([nH]3)CCC4)C2)nn1	10.762317
CC(C)COCC(O)CNCCCNC(=O)c1ccncc1	10.760664
COC(=O)N1CCCC(NCc2cccc3cc[nH]c23)C1	10.758668
Cc1ccc(SCC(C)NCCCN(C)C)cc1	10.755645
Cc1csc(CN2CCC3(CC2)CC3NC(=O)c2cscn2)n1	10.754858
CC(C)CC(CCO)CNCc1ccnn1-c1ccc(F)cc1	10.754489
Cc1[nH]nc2ncc(CN3CCC(CN4CCCC4)C3)cc12	10.748368
Cc1ccc([N+](=O)[O-])cc1C(=O)NC(C)c1ccc(Cl)cn1	10.745651
Cc1nc(CN2CC(O)C(NC(=O)c3cnn(C(F)F)c3)C2)n[nH]1	10.733418
COC1CN(C(C)=O)CC1NC(=O)Cn1ncnn1	10.729356
CC(C)CN1CCOC2(CCN(C(=O)c3ccc4[nH]ccc4n3)C2)C1	10.729111
Cn1nnc(CN2CCC3CCC(C2)N3C(=O)Cc2ccnn2C)n1	10.72883
Cc1nn[nH]c1C(=O)NC1CCN(C(=O)C(C2CC2)C2CC2)C1	10.72717
Cc1ncc(C(=O)NCCNCc2coc(C3CC3)n2)[nH]1	10.723971
Cc1ncc(CN(C)C2CCN(C(=O)C3CC3C(C)C)CC2)o1	10.723627
Cc1cncc(C(=O)NC2CN(C(=O)C3CN(C)CCO3)CC2O)c1	10.723114
Cc1nn[nH]c1C(=O)N1CC(C)C(CNC(=O)C2CCNC2=O)C1	10.722063
CCCC1(CNC(=O)Cc2cc3ccccc3[nH]c2=O)CCC1	10.718763
Cc1cc(C#N)nc(NC2(CNC(=O)C34CCCCC3C4)CCC2)n1	10.718401
Cc1nn[nH]c1C(=O)NCC(CO)Nc1nccn2nnnc12	10.714133
CC1CCC(C(N)=O)CN1c1c(-c2nn[nH]n2)c(=O)n(C)c(=O)n1C	10.714072
Cc1ncc(CN(C)C2CCN(C(=O)C34CCC(CC3)CC4)C2)o1	10.714072
Cc1nccn1CC(=O)N1CC2CC1C2NC(=O)c1ccnn1C	10.713692
CCn1nc(C)c(CN(C)CCc2ccc(Cl)cc2)n1	10.713588
Cc1ncc(CNC(=O)CCNC2(C)CCOC2C)s1	10.713581
Cc1nn[nH]c1C(=O)N1CCC(NC(=O)C(C)(C)C)C(O)C1	10.708246
Cc1ncc([N+](=O)[O-])cc1C(=O)N(CC(C)C)CC(C)(C)C(=O)O	10.702113
Cc1nncn1CCNC(=O)C(NC(=O)C1CCCC1)C(C)O	10.701849
Cn1cncc1CCC(=O)N1CCCC1CNC(=O)Cn1cncn1	10.700388
c1ccc(-n2ccnc2)c(-c2noc(C3CC34CCNC4)n2)c1	10.69863
Cc1cnn(C2C(O)CC2NCC2(O)CCC2)c1	10.698111
Cc1nccn1CC(=O)N1C2CCC1CN(Cc1ccon1)C2	10.696387
Fc1ccc(CN(C(=S)NC2CCC2)C2CCOCC2)cc1	10.695978
Cc1nn[nH]c1C(=O)N1CCC2(CC1)CC2NC(=O)C1(C)CCOC1	10.695575
NC(=O)CC(=O)NCC1CN(C(=O)c2cc(-c3nn[nH]n3)c[nH]2)C1	10.690879
CN(C(=O)c1noc2c1COCC2)C1CN(CCO)CC1O	10.689119
Cc1nc[nH]c1C(=O)NCC(O)CNCC(=O)NC(C)C	10.684258
COCCOCCNC(C)CC(C)NC(=O)c1cocn1	10.681336
Cc1nn[nH]c1C(=O)N1CCC(NCc2nnnn2C)C1	10.680794
Cc1nc(CNCC2CCCCC2NC(=O)c2ccc[nH]2)sc1C	10.679936
Cc1nn[nH]c1C(=O)N1C2CCC1CC(NC(=O)CNC(N)=O)C2	10.679215
Cc1noc(C(C)NC(C)CNC(=O)Cn2ncnn2)n1	10.676349
Cc1nn[nH]c1C(=O)N1CCOC2(CCN(C(=O)c3ncc[nH]3)C2)C1	10.672776
Cc1nc[nH]c1CC(=O)N1CC2(CC(NC(=O)c3cnon3)CO2)C1	10.672083
Cc1noc(C23CCCC2CN(C(=O)c2ccc(C)n2C)C3)n1	10.66951
Cc1n[nH]cc1C(=O)NCC1CC(NC(=O)Cn2ncn(C)c2=O)C1	10.665259
Cc1nn[nH]c1C(=O)N1CCC1CNC(=O)C1CC(=O)N(C)C1	10.664837
COC(=O)C1C(O)CCCN1C(=O)c1[nH]nnc1C	10.664641
Cc1c[nH]c(C(=O)NC2CC(C)N(C(=O)Cc3cscn3)C2)n1	10.66037
CCc1noc(C(C)N2CCN(CC(=O)N3CCC3)CC2)n1	10.658287
Cc1ccc(SCC(C)NCCC2COC2)cc1	10.657795
CC1CC1c1ccc(CN(Cc2ccc(-c3nn[nH]n3)o2)C2CC2)o1	10.655698
CCC=CCCNC(C)CC(C)NC(=O)c1cc[nH]c1	10.650417
Cc1n[nH]c(C)c1C(=O)NC(C)C1CCN(Cc2ccn(C)n2)CC1	10.649222
Cc1noc(CN(C)CC(C)NC(=O)C2=COCCO2)n1	10.647594
Cc1ccc([N+](=O)[O-])c(NCCCNC(=O)c2nc(C)c(C)s2)n1	10.647188
CCCC(O)C(CO)NC(=O)c1nccnc1NC(=O)C(C)(C)C	10.646816
O=c1[nH]c2ccc(S(=O)(=O)N3CCCC3c3ccncc3)cc2o1	10.641978
COC(=O)C1(CNc2nc(C)cc(-c3nn[nH]n3)n2)CCOC1	10.641304
Cc1nn[nH]c1C(=O)N1CCC(NC(=O)Cc2cc[nH]n2)C(O)C1	10.640973
Cc1nccc(NCC(C)N(C)C(=O)c2n[nH]c3c2CCCC3)n1	10.639964
Cc1ccc([N+](=O)[O-])c(NCC=CCNC(=O)c2cccnc2C)n1	10.638293
CC1(C)CN(CCO)CC1NC(=O)c1ccncn1	10.634692
Cc1csc(CNC(C)COC2CCOC2)n1	10.633652
Cc1nc(CN2CC(F)CC2CNC(=O)C2CCCCC2)no1	10.63341
Cc1c[nH]c(C(=O)N2CCN(CCNC(=O)C3CCC(=O)N3)CC2)n1	10.6327715
CC1(C)CC(C(=O)O)CN1C(=O)c1coc(Cl)c1	10.63195
Cc1nccc(NC(C)C(C)NC(=O)c2ccc(C)c(F)c2)n1	10.629761
Cc1oncc1CN1CCC(NC(=O)c2ccn(C)c(=O)c2)C(C)C1	10.627025
COc1c(F)cc(F)cc1Nc1cnc(C#N)c(C)c1	10.625586
Cc1cnn(CC(=O)NCC2(NC(=O)CC3CC4CCC3O4)CC2)c1	10.625458
Cc1nc[nH]c1C(=O)NC1CCN(CC(O)CN2C(=O)CCC2=O)C1	10.621234
CCc1nc(C)cc(N2CC3C(C2)C3NC(=O)C(C)(C)COC)n1	10.620324
CCC(C)N(CCO)CCC(O)c1ccccc1	10.616618
CC(C(=O)Nc1nc(-c2ccco2)n[nH]1)c1cccc([N+](=O)[O-])c1	10.6151
Cc1nocc1C(=O)N1CC2(CCCN2C(=O)C(C)O)C1	10.610524
Cc1nnc(CNC(C)C2CCN(C(=O)c3c[nH]nc3C(C)C)C2)o1	10.610093
Cc1cc(NC2CCSC3(CCC3)C2)ncc1-c1nn[nH]n1	10.60975
CN(C)C(=O)CNC1(CNC(=O)c2ccc(-c3nn[nH]n3)[nH]2)CCC1	10.601604
Cc1c[nH]c(C(=O)N2CCCCC2C2(CNCCO)CCC2)n1	10.601471
COc1cccc2[nH]cc(Cc3noc(C4(OC)CCOC4)n3)c12	10.597729
Cc1ncc(C)c(NCC(C)NC(=O)C(C)c2c(F)cccc2F)n1	10.595312
CCc1nc[nH]c1C(=O)NC(C)CNc1ncnc2c1cnn2C	10.595011
COc1cc(NC(=O)C(=O)N(C)C2CCNC2=O)[nH]n1	10.590192
C=C(C)CNC(C)CC(C)NC(=O)COCc1ncnn1C	10.588619
Cc1nc(CN2CC3CCCC3(NC(=O)C3CNC(=O)N3)C2)c(C)o1	10.587971
Cc1nn[nH]c1C(=O)N1CC(C)C(CNC(=O)CS(C)(=O)=O)C1	10.586064
Cc1nc[nH]c1C(=O)N1CCN(C2CN(C(=O)C(C)C#N)C2)CC1	10.584808
CC(=O)CN(C(=O)Cc1c[nH]c2ccc([N+](=O)[O-])cc12)C(C)C	10.584747
CC(=O)N(C)CC(O)CNC(=O)CCn1cncn1	10.584372
CC(C)N1CCC2(CCCN(C(=O)c3cccc4nc[nH]c34)C2)C1	10.57932
Cc1nnc(N2CCOCC3(CCC3)C2)n1CC1CCC(F)C1	10.578086
CC(C)CNCC1C(C)CCCN1C(=O)c1cnc2[nH]ncc2c1	10.575568
Cc1nc(CN2CC(O)C(NC(=O)c3ccn(C(F)F)n3)C2)n[nH]1	10.574345
Cc1nccn1CC(=O)N1CCCCC1CNC(=O)CCCC(C)C	10.573121
Cc1cc(C#N)nc(N2CCC(C)C(NC(=O)c3cc(F)c[nH]3)C2)n1	10.571572
c1cnc2[nH]cc(CN3CC4CCCCC4C3)c2c1	10.570985
CCC(C)(C)n1nnnc1N1CCOCC1CC1CCOC1	10.57045
O=C(CN1CCCC1)NCCCNC(=O)c1cccc(O)c1	10.568158
Cc1nnc2n1CC(C(=O)NCC(C)N=c1cc[nH]c(C#N)n1)CC2	10.564146
CC(C)=CCN1CCCCC1CNC(=O)c1ccc2nn[nH]c2n1	10.563948
CNC(=O)C(C)NC1CCN(C(=O)c2cnccn2)CC1	10.5631275
CCS(=O)(=O)CC(C)NC(=O)Cc1cnc[nH]1	10.563122
Cc1[nH]nc(C(=O)N2CC(NCC(N)=O)C(c3cnn(C)c3)C2)c1C	10.560879
Cc1ccc([N+](=O)[O-])cc1OS(=O)(=O)c1cccc2nonc12	10.557468
Cn1oc(C(=O)NCC2CN(C(=O)Cc3cc[nH]n3)CCO2)cc1=O	10.555474
O=C(C=C(C1CC1)C1CC1)NCCCc1ccccc1	10.552716
Cc1nn[nH]c1C(=O)N1CCCC(NC(=O)CCc2ccon2)C1C	10.552523
CNC(=O)CN(C)C(C)CNC(=O)c1[nH]nnc1C	10.550501
O=C(Cn1cc([N+](=O)[O-])cn1)NCCOc1ccc([N+](=O)[O-])cc1	10.546791
Cc1ccc(-c2cc(=NC(=O)C3CCCc4nn[nH]c43)[nH][nH]2)o1	10.543914
C#CCN1CCCC2(CCN(C(=O)c3ccc4nn[nH]c4n3)C2)C1	10.541722
Cc1cccc(C(NC(=O)N2CC(O)CC2C2CC2)C(F)(F)F)c1	10.537553
Cc1ccc(NC(C)CC(C)NC(=O)CCCC(C)C)nn1	10.536287
O=C(CN1CCCC1)NCc1ccn(-c2ccccc2)n1	10.536245
CCn1nc(C)c(CNC(=O)C(=O)NC2CSC(C)C2)n1	10.535542
Cc1[nH]nc(C(=O)NC2C3CC2N(C(=O)c2cccs2)C3)c1C	10.533724
C=C(Cl)CN1CC(N(C)C(=O)c2nc(C)c(C)nc2C)C1	10.531566
Cc1nn[nH]c1C(=O)N1CC(O)(CNC(=O)Cc2c(C)n[nH]c2C)C1	10.530947
Cc1ccc(OCCC(=O)NCC(CO)Cc2cnn(C)c2)c(C)c1	10.528787
Cc1nnccc1C(=O)N(C)C1CC(NC(=O)C2CC(=O)N(C)C2)C1	10.526785
Cc1ccc(C=CC(=O)NCC(C)(CC(C)C)C(=O)O)cn1	10.52249
Cn1nnc(CNCC2(O)CCN(C(=O)C3CCOC3)CC2)n1	10.519101
Cc1ccc(NC(C)CC(C)NC(=O)CCCC(N)=O)nn1	10.518796
Cc1noc(CN(C)C2CCN(C(=O)C3CCC(C)(C)C3)C2)n1	10.517721
Cc1cc[nH]c1C(=O)N1CC(NC(=O)C2Cc3c(Cl)cccc32)C1	10.517484
Cc1nc[nH]c1C(=O)NC1CCCN(C(=O)C(C)(C)C(C)(F)F)C1	10.517376
Cc1cnn(C2C(O)CC2NC(=O)c2cccc(Cl)c2Cl)c1	10.516993
Cc1ccnc(N2CCC(N(C)C(=O)c3cc(Cl)c[nH]3)C2)n1	10.516113
CC1C(NCC(N)=O)CCN1C(=O)c1n[nH]cc1F	10.512829
Cn1cc(C(=O)NCC2CN(C(=O)Cc3nc[nH]n3)C2)ncc1=O	10.511369
Cc1ccc(C=CC(=O)N2CCN(C)C(C(C)C)C2)nc1	10.510052
Cc1nn[nH]c1C(=O)N1CCC(N(C)C(=O)CCN2CCCC2=O)C1	10.509042
Cc1ncncc1C(=O)N(C)C1CCN(C(=O)c2nc[nH]n2)C1	10.508052
CC(Nc1cc([N+](=O)[O-])c2nccn2c1)c1cccc(C#N)c1	10.506393
CC1=C(c2ccco2)CN(C(=O)N=c2[nH]oc(C)c2C)CC1	10.505325
O=C(NC1C2CN(C(=O)c3cccc4nn[nH]c34)CC21)C1CCOC1	10.504955
Cc1nonc1C(=O)N1CC2(CCN(Cc3ccc(F)c(F)c3)C2)C1	10.503364
Cn1nnnc1NC(=O)C12CC1CCN2C(=O)c1c[nH]c(=O)c(=O)[nH]1	10.503325
NC(=O)C1CCCN1CCCNC(=O)Cc1ccc(N)cn1	10.497927
Cc1nc[nH]c1C(=O)N1CC2(CN(C(=O)Cn3ncnn3)CCO2)C1	10.49284
Cc1n[nH]c(C)c1CC(C)C(=O)NCCNCC=Cc1ccccc1	10.491901
Cc1nn[nH]c1C(=O)N1CCOCC1CNC(=O)c1ccc(O)nn1	10.490647
Cn1nccc1CC(=O)N1CC2CC1CN2C(=O)c1ccccc1	10.489972
Cc1ncncc1C(=O)N1CC2(CCCN2C(=O)C(C)O)C1	10.489373
Cc1ccc(SCC(=O)NC2CCOC2=O)cc1	10.489247
Cn1cncc1C(=O)N1CC2CC1CN2Cc1nc(O)n[nH]1	10.482857
CCOC(=O)c1cnc(N2CNC(N)C3NCNC32)cn1	10.481023
N#CCN1CCC(C2CCCN(C(=O)c3cncc4ccccc34)C2)C1	10.480622
Cc1ncccc1C=CC(=O)N1CCCc2c(-c3nn[nH]n3)cccc21	10.478537
Cc1oncc1CNC1CC2CC(C1)N(C(=O)c1nc[nH]n1)C2	10.476031
Cc1ccnn1CC(=O)N1CC2CC1C2NC(=O)C(N)=O	10.47347
CCn1cc(CCN(C)CCCNC(=O)c2cscn2)cn1	10.472925
Cc1noc(CN2CC3(CC(NC(=O)c4nnn(C)n4)CO3)C2)n1	10.47203
Cc1nn[nH]c1C(=O)N1CC(C)C(F)(F)C(C)C1	10.471827
Cn1nnc(CNCC2CCCC2NC(=O)CCC2CCC2)n1	10.471457
Cc1cnc(Cl)c(C(=O)NC(C)CN2CCC(C)CC2)c1	10.467721
NC(=O)CNCc1cn(C2CN(C(=O)C3C4COCC43)C2)nn1	10.466213
NC(=O)CNCC1CCCCC1NC(=O)c1c[nH]c2nccc-2c1	10.464631
Cc1nn[nH]c1C(=O)N1CCC(CNC(C)C(N)=O)C1	10.463922
Cc1nsc(N2CC(O)C(CNC(=O)C3CC3)C2)n1	10.4628525
Cc1n[nH]cc1C(=O)N1CC(O)(CNC(=O)C(C)c2ccnn2C)C1	10.462601
CC1CC(NCC(N)=O)CN1C(=O)Cc1cncs1	10.461692
C=CCN1CCOC2(CCN(C(=O)c3ccnc4[nH]cnc34)C2)C1	10.461551
NC(=O)CN1CCOCC1CNC(=O)c1cnn(-c2ccccn2)c1	10.4610405
Cc1nn[nH]c1C(=O)N1CCC(NC(=O)C2CCCC2)C(O)C1	10.458471
Cc1cnc(CN2CCC3CCN(C(=O)C(C)(C)C(N)=O)CC32)nc1	10.457453
Cc1nc[nH]c1C(=O)N1CC2C3CCC(C2C1)N(CC1CCC1)C3	10.454365
Cc1nnc(CC(=O)NC2(C)CCN(c3ccc4nnnn4n3)C2)o1	10.454004
Cc1noc(CN2CCCCCC2CNC(=O)C2CCC2(C)C)n1	10.453985
Cc1noc(C)c1CN1CCN(C(=O)C2CC(O)CN2)CC1	10.452171
Cn1cnnc1S(=O)(=O)NCc1nc(C2CCCO2)n[nH]1	10.451587
Cn1cnc(CNc2ncc([N+](=O)[O-])cc2-c2nn[nH]n2)n1	10.45084
Cc1nnc(CN(C)C(C)CNC(=O)CCN2CCOCC2)s1	10.449955
Cc1nc(C(=O)NC2C3CN(C(=O)c4[nH]nnc4C)CC32)c(C)o1	10.446808
Cc1c[nH]c(C(=O)N2CC(C)C(NC3CCc4ccc(F)cc43)C2)n1	10.445139
Cc1cccc(Cl)c1CN1CCC2CC21C(=O)Nc1nnco1	10.444582
COc1cc(C)nc(NC(C)CNC(=O)C2(N(C)C)CCC2)n1	10.443505
Cc1nonc1CN1CCC2CCN(C(=O)c3nc[nH]n3)CC21	10.443318
Cc1ccc([N+](=O)[O-])c(C)c1C(=O)N(C)Cc1cnc[nH]1	10.441802
Cc1ncnc(O)c1C(=O)N1CCCC(NC(=O)c2cnsn2)C1	10.441677
Cc1cccc(NC(=O)CCCNC(=O)C2CC=CCC2)c1	10.440353
O=C(O)CCNC(=O)CCNC(=O)NCCCn1ccnc1	10.439538
Cc1nonc1C(=O)NC1(CNC(=O)c2cnn[nH]2)CCC1	10.438087
CS(=O)(=O)NCCN1CC(O)C(NC(=O)c2cc(C#N)c[nH]2)C1	10.43609
Cc1nc[nH]c1CC(=O)NCC(NCc1nc(C)c(C)s1)C1CC1	10.435862
Cc1nn[nH]c1C(=O)N1CC(O)C(NC(=O)C2CCCCO2)C1	10.435375
COc1cc(C)cc(NC(=O)C(=O)N2CCC(CF)C2)c1C	10.43427
Cc1cc[nH]c1C(=O)NC1CCCC(NC(=O)c2cnn[nH]2)C1	10.432929
Cc1cnn(C)c1C(=O)N1CC(O)C(CNC(=O)CCCF)C1	10.432732
COc1ccc(Cn2c(C(C)C)nnc2N(C)C(C)CC#N)cc1	10.431507
Cc1noc(C)c1CNCC1CN(C(=O)c2cnn[nH]2)CCCO1	10.430163
Cc1cc[nH]c1C(=O)N1CCCC2C1CCN2C(=O)c1cnsn1	10.429832
Cc1cc[nH]c1C(=O)N1CC(C)C(NC(=O)CN2CCCC2)C1	10.429705
Cn1cncc1CC(=O)N1CCOCC1CNC(=O)Cc1ccon1	10.429239
N#Cc1c(F)cc(C(=O)Nc2nccn2C2CC2)cc1F	10.427147
Cc1ncc(C)c(N2CCCC2CNC(=O)C23CCCN(CC2)C3)n1	10.425135
Cc1ccc([N+](=O)[O-])c(N2CCC(C(C)(O)C(F)(F)F)CC2)n1	10.424642
CCC(=O)N1CCCC(CNCc2nnnn2C2CC2)C1	10.42345
Cn1nnc(CN2CCOCC2CNC(=O)c2cnn[nH]2)n1	10.4221735
Cc1nn[nH]c1C(=O)N1CCC(NCC(=O)N(C)C)CC1	10.421436
CN1CC(C(=O)NC2CN(C(=O)c3ccnc4[nH]nnc34)C2)NC1=O	10.421187
CCOC1CC(NC(=O)c2cccc(-n3ccnn3)c2)C12CCCO2	10.421151
CC(=O)N(C)CC1CCN(C(=O)c2c[nH]nc2S(N)(=O)=O)C1	10.419746
CCc1nc(C)cc(N(C)CCNC(=O)Cc2csc(C)n2)n1	10.418656
Cc1ccc([N+](=O)[O-])c(OCCC(=O)NC2CC(F)(F)C2)c1	10.418471
COC(=O)C1OCCC1CNc1cc(-c2nn[nH]n2)ncn1	10.418443
COC(=O)C(Cn1ccnc1)NC(=O)c1c[nH]c(C)cc1=O	10.41584
Cc1nn[nH]c1C(=O)NC1CC(NCc2cc(=O)n(C)c(=O)n2C)C1	10.415189
CCc1n[nH]cc1C(=O)N1CC2CN(C(=O)C#CC(C)C)CC2C1	10.414485
Cc1nc[nH]c1CC(=O)N1CCC(NC(=O)COc2ccsc2)C1	10.413656
CC(N)C1COCCC1NCc1ccc(-c2ccncc2)cc1	10.410984
Cn1cnc(C=CC(=O)NCc2ccc(C(C)(C)O)cc2)c1	10.408686
O=C(NCC1(CO)CC1)c1csc(-c2cccs2)n1	10.408066
CS(=O)(=O)NCCN1CC(O)C(NC(=O)c2cc(C#N)c[nH]2)C1	10.407994
O=C1N(CC2CC2)CCCC1(O)CNCc1cc2ccccc2s1	10.407741
Cn1ccc(C=CC(=O)N2CCCC23CCCCC3)c1	10.406444
CCOC(=O)COCCn1c(N)nc(-c2nn[nH]n2)c1C#N	10.403064
Cc1ccc(SCC(C)NCC2CCOC2)cc1	10.402587
Cc1c[nH]cc(C(=O)Nc2ccc(CCN3CCOCC3)cc2)c1=O	10.401322
CCC1CC1NC(=O)C(=O)N(C)CCc1ccc(Cl)cc1	10.400664
Cc1ccnc(NC(C)CC(C)NC(=O)c2cc(C)n(C(C)C)n2)n1	10.400398
Cc1nc(CNC2CCCC3CN(C(=O)c4ncc[nH]4)CC32)n[nH]1	10.398791
Cc1cc[nH]c1C(=O)N1CC(O)C(NC(=O)c2cnccn2)C1	10.398774
Cn1ncnc1CN1CCC1CNC(=O)c1ccnc2[nH]nnc12	10.396969
Cc1ccc(CN=C(O)N2CC(C)(C)OC3(CCCC3)C2)cn1	10.396767
CCC(=O)NC(C)CC(C)NC(=O)c1csc(-c2ccco2)n1	10.395338
CCc1[nH]ccc1C(=O)N1CCC(NCc2n[nH]c(C)n2)CC1C	10.395126
Cc1cc(N2CC(O)C(CNC(=O)c3cc(C#N)c[nH]3)C2)ncn1	10.391052
Cc1ccc([N+](=O)[O-])cc1C(=O)NNc1cc(Cl)ccn1	10.390524
Cc1nccc(C(=O)NC2CN(C(=O)C34CCCC3OCC4)C2)n1	10.389457
Cc1occc1C(=O)N1CC2CCC1C(NC(=O)c1cc[nH]c1)C2	10.388362
Cn1ncc(N2CCCC3(CNC(=O)C3)C2)c(Cl)c1=O	10.387816
Cc1nnsc1C(=O)N1CCC1CN(C)C(=O)c1cc(C#N)c[nH]1	10.386124
Cc1ncc(CN2CCC(C)(NC(=O)c3cc(C)c(C)o3)CC2)o1	10.385745
Cn1cc(CCC(=O)NCC2(NC(=O)C3=COCCC3)CCC2)nn1	10.385535
CC#CCNC1CC2CCC1N(C(=O)c1cccc3c[nH]nc13)C2	10.381869
Cc1nnsc1C(=O)NC1CN(C(=O)c2nc[nH]n2)CC1O	10.381436
Cn1cnc([N+](=O)[O-])c1CNCCNC(=O)CCc1nc[nH]n1	10.380908
Cc1occc1C(=O)N1CC(O)(CNC(=O)c2ccc(Cl)[nH]2)C1	10.379212
Cc1nnc(CN(C)CC2CCN(C(=O)c3ccc[nH]3)C2)n1C1CC1	10.378304
Cn1cccc1C(=O)NCC1COCCN1Cc1nc(O)n[nH]1	10.3780775
CCc1cccc(C(=O)NC2C3CC2N(Cc2c(C)cccc2C)C3)n1	10.377544
Cn1nnnc1CN1CC2CCC(C1)N2C(=O)Cn1ncn(C)c1=O	10.376376
C#CCCN1CCCC2(CCN(C(=O)c3ccc4cccnc4c3)C2)C1	10.375683
O=C(C1CC=CC1)N1CCCC(CNCc2nc(O)n[nH]2)C1	10.373768
Cc1cc(CNC(C)C(C)NC(=O)c2cnc3[nH]cnc3c2)on1	10.372273
Cc1cc(N2C3CCC2CC(NC(=O)CCC2CC2)C3)nc(C)n1	10.371257
CCOC(=O)c1cccc(N2CC(F)C3CC3C2)n1	10.370508
Cn1oc(C(=O)NCC2CN(C(=O)Cc3ncc[nH]3)CCO2)cc1=O	10.367609
Cc1nccc(N2CC(O)C(NC(=O)c3cn(C)c(=O)n3C)C2)n1	10.366658
Cc1ncc(C)c(N2CCCN(C(=O)C3CCC3(C)C)CC2)n1	10.366572
Cc1n[nH]cc1C(=O)N1CCCC(NCc2ccc3cc[nH]c3c2)C1	10.364865
Cc1nn[nH]c1C(=O)NC12CCCC1CN(C(=O)Cc1ncc[nH]1)C2	10.364768
CC1C(NCC(N)=O)CCN1C(=O)Cc1cncn1C	10.361757
CC(C)CC1(CO)CCCN1Cc1cc(O)cc(F)c1	10.360591
COc1nn(C)cc1C(=O)Nc1nnc(C(C)(C)C)o1	10.360414
Cc1ncc(CN2CC3CC2CN3C(=O)CC2CCCCC2)cn1	10.358833
Cn1cnc([N+](=O)[O-])c1CN1CCCC1c1ccccc1	10.358813
C=C(Cl)CNC(=O)C12CCC(=O)N1c1cc(Cl)ccc1S2	10.358729
Cc1cnc(CN2CCC3CCN(C(=O)c4ccc[nH]4)CC32)cn1	10.358116
Cc1ncc(CNCC2CCCC2NC(=O)CC2=CCCCC2)o1	10.357855
Cc1nccn1-c1ccc(CN2CCC23COC3)cc1	10.356571
Cc1nc(CN2CC(O)C(NC(=O)c3ccc(Cl)s3)C2)n[nH]1	10.354247
Cc1ccc([N+](=O)[O-])c(NC2CC(NC(=O)c3nn(C)cc3C)C2)c1	10.353683
Cn1cc(CN2CC(O)C(CNC(=O)C3CC(=O)NC(=O)C3)C2)cn1	10.35239
CCC(=O)N1CCOCC1CNC(=O)c1ccncn1	10.350286
Cc1ocnc1CNC(=O)NC1CCSCC1	10.350232
Cc1nn[nH]c1C(=O)N1CC(C)C(NC(=O)c2cc[nH]n2)C1	10.350166
Cc1nc[nH]c1CC(=O)N1CCC(NC(=O)c2cnn[nH]2)CC1	10.347136
Cc1occc1CNc1ncc([N+](=O)[O-])cc1Cl	10.346223
COC(=O)C1C(O)CCCN1C(=O)c1ccc(=O)n(C)n1	10.345928
CC(NC(=O)c1sccc1C1CC1)C1=CCN(C)CC1	10.34566
O=C1C2C3CC4C2C2(C(=O)NCc5nnc6ccccn56)C1C3C42	10.343665
Cc1cnc(CN(C)C2CCCN(C(=O)CC(C)C)C2)cn1	10.342735
Cc1[nH]nc(Cl)c1C(=O)N(C)C1CC(NC(=O)c2cnn[nH]2)C1	10.342275
Cc1nccn1CC(=O)N1CCC(CNCCc2cnn(C)c2)CC1	10.339694
Cc1cc[nH]c1C(=O)N1CCC(NC(=O)c2[nH]cnc2C)C(C)C1	10.3377495
Cc1ccc(C#N)c(NC2CCN(C(=O)c3cc[nH]c3)C(C)C2)n1	10.33747
Cc1ncccc1C(=O)N1C2CCC1C(NC(=O)c1ccoc1C)C2	10.337369
Cc1nn[nH]c1C(=O)NC1CN(C(=O)C2(C(N)=O)CC2)CC1C	10.337023
C=C(C)CNC(C)CC(C)NC(=O)c1ccc2n[nH]cc2c1	10.336953
Cn1nccc1CC(=O)NC1C2CC1N(C(=O)c1ncc[nH]1)C2	10.328883
Cc1nonc1CN(C)C1CCN(C(=O)CCC2CCCCO2)C1	10.327413
Cc1[nH]nc(C(C)C)c1C(=O)N1CCC(CNC(=O)c2ccco2)C1	10.32732
Cn1ncc(C(=O)N2CCC3C(CCN3Cc3nc(=O)n(C)[nH]3)C2)n1	10.327199
Cc1cc[nH]c1C(=O)NC1CCN(c2nc(Cl)c(C#N)s2)C1C	10.327138
Cc1cnc(CN(C)C2CCCN(C(=O)C3CCCOC3)C2)cn1	10.324155
CCn1cc(CC(=O)NCC2(NC(=O)C(N)=O)CCC2)nn1	10.323835
CCn1cc(CN2CCC3CCC(C2)N3C(=O)C2CNC(=O)N2)nn1	10.322904
Cc1nonc1C(=O)NC1CC2CCC1N2C(=O)c1cnon1	10.320993
COC(=O)C(CC1CC1)NC(=O)CCn1ncn(C)c1=O	10.320686
O=C(NC1CCN(CCC2CCCO2)C1)c1nccc2[nH]ccc12	10.320457
Cn1cnnc1CCC(=O)N1CC(O)CC1CO	10.31902
Cc1ncnc(O)c1C(=O)N1CCC(NC(=O)C(N)=O)C(O)C1	10.31888
CCN(CC)Cc1ccccc1-c1ccc(C2(C(N)=O)CC2)cn1	10.317806
CCC(C)CC(CO)NC(=O)c1nn(-c2ccccc2)c2c1CCC2	10.316455
Cc1nn[nH]c1C(=O)N1CCC1CNC(=O)C1CN(C)C(=O)N1	10.31598
Cc1c[nH]c(C(=O)N2CCOC(CNC(=O)CCc3nc[nH]n3)C2)n1	10.3153925
Cc1nccn1CC(=O)N(C)C1CC(NC(=O)COC(C)C)C1	10.315092
Cc1cccc(OCC(O)CNCC(CO)c2ccc(Cl)cc2)c1	10.314996
Cc1nn[nH]c1C(=O)NC1C2CC1N(C(=O)C#CC1CC1)C2	10.313482
Cc1nn[nH]c1C(=O)NCC1CN(Cc2nnn(C)n2)CCO1	10.313435
CC(C)(CCC#N)CNCc1ccc(-n2cccn2)cc1	10.311612
Cc1nn[nH]c1C(=O)N1CCCC(NC(=O)c2coc(C3CC3)n2)C1	10.310486
Cc1nn[nH]c1C(=O)NC1CCN(C(=O)Cc2ccc[nH]2)CC1C	10.310451
Cc1nn[nH]c1C(=O)N1CC(C)C(NC(=O)C2CCCN2C)C1	10.309869
Cc1ccnc(C(=O)NCCNCc2nc3c(o2)CCCC3)n1	10.30887
Cc1nc(CC(=O)NC2CN(C(=O)c3cnn(C)n3)CCC2C)n[nH]1	10.30823
FC(F)(F)c1cnc(CN2CCOCC23CC3)c(Cl)c1	10.307615
Cc1cnn(C2C(O)CC2NC(=O)NCC2COCCN2C)c1	10.307525
Cc1noc(C2CCCCN2Cc2cccc3c2OCCO3)n1	10.3059435
Oc1nnc(Cl)cc1N1CCN(C2CCOC2)CC1	10.305329
Cc1nc(CC(=O)NC2CN(C(=O)Cc3nnc(C)o3)CC2C)n[nH]1	10.304956
Cc1ccc(CNC(C)CN(C)C(=O)c2nc[nH]c3nccc2-3)cc1	10.303797
CCc1ncoc1C(=O)NCC1CCCN1Cc1nnc(CC)n1C	10.302226
Cc1nnc(CN2CC3CC2C3NC(=O)CN2CC(=O)N(C)C2=O)o1	10.300734
Cc1ncn(C)c1C(=O)N1CCCCC1CNCCn1cncn1	10.300596
Cc1c[nH]c2ncc(-c3cnn(CCN4CCOCC4)c3)cc12	10.300075
Cc1nsc(N2CC(O)C(NC(=O)CN3CC(=O)NC3=O)C2)n1	10.296862
CC1(C)CC(CN2CCC(NC(=O)c3cnc4[nH]nnc4c3)C2)C1	10.296237
Cc1oncc1CN1CC(N(C)C(=O)c2occ3c2CCC3)C1	10.296199
Cc1cc(Br)cc(C)c1CNC(=O)C1CC1C(=O)O	10.295014
Cc1ccc(NCC(C)N(C)C(=O)c2ccc(Cl)c(C)c2)nn1	10.294787
COC(=O)C1C(O)CCCN1C(=O)c1coc(SC)c1	10.294714
Cc1cc(C)c(C(=O)N2CC(O)(CNC(=O)c3c[nH]c(=O)cn3)C2)[nH]1	10.29374
COc1ccc(N(C#N)CCn2c([N+](=O)[O-])cnc2C)cc1	10.292934
O=C(NC1CCOC1C1CC1)c1cc2nccnc2cc1F	10.292884
O=C(CN1CC(CNC(=O)c2ccc3nn[nH]c3n2)C1)NCC1CC1	10.292494
Cc1cc[nH]c1C(=O)N1CC(O)C(CNC(=O)Cn2nccn2)C1	10.29198
Cc1nc(CN2CCOC3CCN(C(=O)c4cc[nH]c4C)CC32)co1	10.29195
Cc1[nH]nc(C(=O)NCC2CC(NCC(O)Cn3cccn3)C2)c1O	10.291602
Cc1cc(CN2CC(O)C(NC(=O)c3cn(C)c(O)n3)C2)no1	10.290204
Cc1nn[nH]c1C(=O)N1CCC(NC(=O)Cc2cnn(C)c2)C(O)C1	10.287258
CC1CC(NCc2ccsc2)CN1C(=O)c1ccc(N(C)C)cc1	10.287098
c1ccc(N2CCN(CCNCc3ccc4cc[nH]c4c3)CC2)cc1	10.286947
CCC(CN1CC2CC1CN2C(=O)Cc1n[nH]c2ccccc12)OC	10.286559
Cc1nn[nH]c1C(=O)N1CCC(CCNC(=O)c2cncn2C)CC1	10.286522
Cc1cc[nH]c1C(=O)N1CC(O)C(NC(=O)C2CCCN2C)C1	10.286365
Cc1ncc(C)c(NC2CC(NC(=O)C3CCOC3C(C)C)C2)n1	10.286277
Cc1cnc(CN2CCC3(CCC(C(=O)N(C)C)C3)CC2)[nH]1	10.286041
CC(F)CCN1CCOCC1CNC(=O)c1cn(C)nn1	10.285647
Cc1[nH]nc(C(=O)N(C)C2CN(C(=O)CCn3cnnn3)C2)c1O	10.283837
Cc1ccc(N2CC(O)C(NC(=O)C(C)(C)C(N)=O)C2)nn1	10.282764
COc1cc(C)ccc1C(=O)N(C)CCN(C)C(=O)c1cn(C)nn1	10.281885
Cc1nn[nH]c1C(=O)N1CCC2(CC1)CC2NC(=O)C1CC(C)C1	10.281825
Cc1noc(CNCC2CCCC2NC(=O)c2ncc[nH]2)n1	10.281541
Cc1cccc(CN2CCC3CN(C(=O)Cc4[nH]cnc4C)C3C2)c1	10.281424
Cc1occc1CNC(=O)N1CCCC(CN)C1	10.278099
Cc1cnc(N2CCC(CN(C)C(C)C)CC2)c([N+](=O)[O-])c1	10.276829
CCN(C)CC(O)CN1CCN(CC)C(c2ncc[nH]2)C1	10.276143
CCC(=O)NC(C)CN(C)C(=O)Cc1nc[nH]n1	10.274286
O=C(NC(C1CC1)C1CCCOC1)c1cccc2nc[nH]c12	10.273625
Cc1nnc(N2CCOCC(C3CCC3)C2)n1Cc1ccsc1	10.273224
Cc1nn[nH]c1C(=O)NCC(O)CNCC(=O)N(C)C1CC1	10.271885
CCc1nn(C)c(CC)c1Cc1nc(C(C)(CC)OC)no1	10.271545
Cc1nc[nH]c1C(=O)NC1CCC(NC(=O)Cc2ccnn2C)CC1	10.268119
Cc1nccc(N(C)C(C)CNC(=O)C2CCOC2)n1	10.267731
COC(=O)C1(C)CCCN1Cc1nc[nH]c1C(C)(C)C	10.267612
Cc1[nH]nc(C(=O)N2CC(C)C3CCCCC32)c1Br	10.26529
Cc1nn[nH]c1C(=O)N1C2CCC1CN(C(=O)c1ncccc1F)C2	10.26329
Cc1ccnc(CN2CCC3CCN(C(=O)c4cc[nH]c4C)CC32)n1	10.261611
Cc1ccc([N+](=O)[O-])c(NCCNC(=O)CCNS(C)(=O)=O)c1	10.259947
Cc1nc(CN2CC(O)C(NC(=O)C(N)=O)C2)c(C)s1	10.258098
CC(C)CC1C(=O)NCCN1C(=O)c1cncnc1	10.25715
CN1CCN(CC(=O)Nc2sccc2-c2nn[nH]n2)C(C)(C)C1	10.256216
Cc1csc(CCC(=O)N2C3CCC2CN(CC(C)C)CC3)n1	10.254476
CCc1nn(C)c(OC)c1CNC(=S)NCC(N)=O	10.2544
Cc1n[nH]c(C)c1CC(=O)N1CC2CC1C2NC(=O)c1cncnc1	10.253739
Cc1nccn1CC(=O)N1CCC(O)(CNC(=O)c2cnn(C)c2)C1	10.253375
Cc1nonc1CN1CCC2(CC1)CN(C(=O)c1cnn[nH]1)C2	10.252934
O=C(CC1CCOC1)N1CCN(C2CN(C(=O)c3cn[nH]c3)C2)CC1	10.252734
Cc1conc1CN1CCC2CN(C(=O)c3[nH]nnc3C)CCC21	10.249482
COc1ccc(CNC(=O)C(=O)NCc2cnn(C)c2C)c(OC)c1	10.248431
Cc1nccc(N2CC(C)C(NC(=O)c3cn(C)nn3)C2)n1	10.246576
CCc1nn(C)cc1C(=O)NC(C)CNCc1cnnn1C	10.245887
Cc1nn[nH]c1C(=O)N1CC2(CN(C(=O)Cn3nccn3)CCO2)C1	10.24464
Cn1ncc(CN2CC3CC2C3NC(=O)CN2CCOCC2)n1	10.244264
Cc1cnn(C2C(O)CC2NCc2cc3ccnc(Cl)c3s2)c1	10.243356
Cc1ccc([N+](=O)[O-])c(Nc2ccc3c(c2)oc(=O)n3C)c1	10.243198
Cc1ccc(CN(C)C2CCN(C(=O)C3C4COCC43)CC2)cc1C	10.242044
CC1CN(C(C)C)CCC1NC(=O)Cc1cc2ccccc2o1	10.2411585
COC(=O)c1nc(=NC2CN(C(=O)c3cn[nH]c3)CC2C)cc[nH]1	10.240584
CCCc1nn(C)c(C(N)=O)c1NC(=S)NC(C)c1ccccc1	10.239263
Cc1nc[nH]c1C(=O)N1CCCC2CN(CCCF)CCC21	10.237505
Cc1ccc(C)c(C2CCCN2CCCN2CCOCC2)c1	10.236848
CC(C)=CCN1CCCC1CNC(=O)c1ccc2nn[nH]c2c1	10.235684
Cc1ccnc(N2CCC3C(CCCN3C3CC3)C2)c1-c1nn[nH]n1	10.234845
COC(=O)CN(CCN1CCOCC1)Cn1cc(Cl)cn1	10.23405
Cc1cc(=O)c(C(=O)N2CCC(NCc3nc(=O)n(C)[nH]3)C2)c[nH]1	10.23215
Cc1ccc(N(C)CC2CCCN(C(=O)C3CCCC3(C)C)C2)nn1	10.22984
Cc1cnc(CNC(C)C2CCN(C(=O)c3c(C)n[nH]c3C)C2)o1	10.229029
Cn1cncc1C(=O)NCC1COCCN1Cc1nc(O)n[nH]1	10.228565
Cc1ccc(SCC(C)NC2CNCCC2C)cc1	10.224932
Cn1cc(COC(=O)CCCN2C(=O)CCC2=O)nn1	10.224582
Cc1scnc1NC(=O)NC1CCCC1(C)C	10.222348
Cc1nn[nH]c1C(=O)NC1CC(NC(=O)Cc2ncc[nH]2)C12CCC2	10.221365
Cc1nc[nH]c1C(=O)NC1CN(C(=O)C2CCNC(=O)CC2)CC1O	10.220678
Cc1nc[nH]c1CC(=O)NC1C2CN(C(=O)CCc3ncc[nH]3)CC21	10.220609
C#CCCN1CCCC(C(C)NC(=O)c2n[nH]c3ccccc23)C1	10.220099
Cc1ccc(N2CC(C)C(CNC(=O)C3=CCCCCC3)C2)nn1	10.219077
Cc1ccc(C)c(OCCNCCNC(=O)COC(C)(C)C)c1	10.218826
Cc1nn[nH]c1C(=O)NCC=CCN=c1cc[nH]c(C#N)n1	10.217853
C#CCN1CC2CCC(C1)N2C(=O)c1cnc2cc[nH]c2c1	10.21513
Cc1nc[nH]c1C(=O)N1CCC(NCc2nc(C(C)C)n[nH]2)C1	10.214618
Cc1nn[nH]c1C(=O)NC1CC(C)N(C(=O)c2ncc[nH]2)C1	10.214609
Cc1cnc(CN(C)CC2CCN(C(=O)C3(CC(C)C)CCC3)C2)o1	10.211284
Cn1nnnc1CN1CCC2CCC(C1)N2C(=O)c1nccs1	10.209172
Cc1ccnc(N(C)CC(C)NC(=O)C2CCOCC2)n1	10.209069
Cc1[nH]nc(C(=O)NC2C3CN(Cc4cn(C)nn4)CC32)c1O	10.208062
Cc1nn[nH]c1C(=O)NC1CCN(C(=O)CCc2cnn(C)c2)C1	10.207678
Cn1nnc(CN2CCCC2CNC(=O)c2c[nH]c(=O)cn2)n1	10.206874
CCN(CC)Cc1cn(CCOc2ccccc2[N+](=O)[O-])nn1	10.206845
Cc1cocc1C(=O)NCC1COCCN1Cc1nc(O)n[nH]1	10.206473
Cc1ccc([N+](=O)[O-])cc1C(=O)NCC(O)c1cnn(C)c1	10.20512
Cc1ncc(C)c(NC2CC(NC(=O)C3(C)CCC(C)CC3)C2)n1	10.205058
CCc1cccc(C(=O)N2CC(C)C(Nc3ncc(Cl)cn3)C2)n1	10.204241
Cc1ccsc1C(=O)N1CC2C(C1)C2NC(=O)c1c(C)coc1C	10.204072
CCCC(=O)N(C)CCCNc1ccc([N+](=O)[O-])cc1	10.203938
CC1CCC(CC(=O)NC2CN(C(=O)c3c[nH]c4ccccc34)C2)C1	10.203605
Cc1nonc1CNC(=O)C1CCCCC1c1ccccc1	10.200888
COC(=O)C1C(O)CCCN1C(=O)CC(CN)OC	10.199115
Cc1n[nH]cc1C(=O)N1CCC2(CC1)CC2NC(=O)Cn1ncnn1	10.198904
Cc1c[nH]c(C(=O)NC(C)C2CN(C(=O)c3csc(C)n3)C2)n1	10.197945
CN(C)CC=CC(=O)Nc1ccc(Sc2nncs2)cc1	10.196233
Cc1cnc(CNC(C)CN(C)C(=O)c2cc(C3CC3)no2)cn1	10.1949415
Cn1ccnc1CCC(=O)N1CCC(NC(=O)c2c[nH]c(C#N)c2)C1	10.194136
CCn1ccc(C(=O)NC2C3CC2N(Cc2nc(O)n[nH]2)C3)n1	10.193979
Cc1ccc(CN2CC3CC2C3NC(=O)CC2CCC2)cc1F	10.193709
Cc1[nH]nc2ncc(C(=O)N(C)CCS(N)(=O)=O)cc12	10.192719
CCc1nn(C)cc1CNC(=O)C(=O)N1CCCC1C(C)(C)O	10.192292
Cc1nn[nH]c1C(=O)N1CC(O)(CNC(=O)c2cn3c(n2)CCC3)C1	10.191541
Cc1cnc(CN2CCC3(CC2)CCN(C(=O)CCC(C)C)C3)cn1	10.191523
Cc1cnc(CN2CC(O)C(NC(=O)c3ccn4nnnc4c3)C2)o1	10.189806
Cc1ccccc1C(=O)NC1C2CC1N(c1ncc(Cl)cn1)C2	10.188395
Cc1n[nH]c(C)c1C(=O)N(C)CCOCCN=c1cc[nH]cc1C#N	10.187582
CCC(CN1CCOCC1)N=c1c(C#N)c[nH]c2ccccc12	10.186852
C#CCN1CCC2C1CCCN2C(=O)c1nccc2[nH]ccc12	10.185002
COC(=O)C1C(O)CCCN1C(=O)C1CCN(C)CC1	10.182303
Nc1ncc(Br)nc1CN1CCNC(=O)CC1	10.178969
Cc1nn[nH]c1C(=O)N1CC(O)C(NC(=O)C2CCCN2C)C1	10.177527
Cc1nc2cc(NC(=O)C3CC(=O)N(c4cn[nH]c4)C3)ccc2n1C	10.176525
CCc1noc(C)c1C(=O)NC(C)CCNC(=O)c1cnn[nH]1	10.176056
CCc1n[nH]cc1C(=O)N1CCCC(NCC(=O)NC(C)C2CC2)C1	10.17491
CC(=O)NC(C)CCCCNCc1ncn(-c2ccccc2)n1	10.174628
Cc1noc(CC(=O)N2CC3(CCCN3C(=O)C(N)CN)C2)n1	10.173501
C=C(C)CCNCC1CCC(NC(=O)c2c[nH]c3ncccc23)C1	10.173301
Cc1nccn1-c1ncccc1CNC(=O)NC1CCC(F)(F)CC1	10.17316
Cc1cnc(CCNC(=O)NC2(CN)CCOCC2)cn1	10.172566
CC(C)C1CCN(c2nccc(-c3nn[nH]n3)c2[N+](=O)[O-])C1	10.1725235
O=C(NCC1(CO)CCCC1)c1ccc2[nH]c(=O)c(=O)[nH]c2c1	10.171851
Cc1nocc1CN(C)C1CCN(C(=O)C2CCC(C)(C)CC2)C1	10.169864
CCC(=O)N(C)CC(O)CNC(=O)c1cnc2[nH]cnc2c1	10.169522
Cc1cc[nH]c1C(=O)N1CCCC12CN(C(=O)C1CCCC1C)C2	10.169429
C=CCN1CCC(C2CCCN(C(=O)c3c[nH]nc3C3CC3)C2)C1	10.168955
Cc1nc([N+](=O)[O-])cn1CCC(=O)N(C)c1cc(F)ccc1F	10.168827
O=C(NCC1CCC2(CN(C(=O)c3nc[nH]n3)C2)O1)C1CCCO1	10.168301
CC(NC1CCC(CO)CC1)c1ccc(-c2nn[nH]n2)cc1	10.168104
Cc1nn[nH]c1C(=O)N1CCC2CN(C(C)C(=O)NC(N)=O)CC21	10.167503
Cc1nn[nH]c1C(=O)NCC1CC(NC(=O)CC2NC(=O)NC2=O)C1	10.1674385
Cc1c(C(=O)N(C)CC2CCCCC2)cnn1-c1ccncc1	10.167292
Cc1noc(C(C)NC(C)CNC(=O)CN2CCN(C)C(=O)C2)n1	10.167202
c1cc2nsnc2cc1CNC1C2CCC1N(C1CCCC1)C2	10.166384
Cc1ccc(N(CCO)C2CCCN(C(=O)C3(C(C)C)CC3)C2)nn1	10.164988
Cc1[nH]nc(C(=O)N2CC(O)C(NC(=O)C(N)=O)C2)c1C	10.164945
Cc1ncc(CN2CC3(CC(NC(=O)CC4CCCO4)CO3)C2)cn1	10.164709
Cc1[nH]nc2ncc(CN3CCOCC3CC3CCC3)cc12	10.163669
Cc1ncc(C)c(NC2CCN(C(=O)C3(N(C)C)CCC3)CC2C)n1	10.163412
CCN1CCC(N2CCCOC(CNC(=O)c3[nH]ccc3C)C2)C1=O	10.162771
CC1CC(NCc2ccon2)CN1C(=O)c1ncccn1	10.162577
Cn1nncc1NC(=O)C(=O)NCCC1C(=O)Nc2ccccc21	10.161918
Cc1[nH]nc(C(=O)NC2(C(=O)OC(C)(C)C)CCC(N)CC2)c1C	10.161314
Cn1nccc1C1=CC2CCC(C1)N2CCN1CCCC1	10.160256
COc1cc(CN(C)C2CCN(C(=O)CC3CC3)C2)ccc1C	10.159574
Cc1nn[nH]c1C(=O)N1CCC(NC(=O)Cc2ncc[nH]2)C(O)C1	10.158027
CC(C)CC(NC(=O)c1cnc(O)n(C)c1=O)C(=O)Nc1cc[nH]n1	10.158003
CCN(CC=C(C)C)C(C)CNC(=O)Cc1cscn1	10.157874
Cc1ocnc1CNC(=O)N(C)CC1CCCOC1c1ccccc1	10.157652
CCC1(C(=O)NCCc2c[nH]c3cccc(C)c23)CCCN1	10.156986
N#Cc1cccc2c(=NCC34CNCC3COC4)nc(Cl)[nH]c12	10.156642
Cn1ccc(-c2cc(C(=O)N3CCC4C3C4C(F)(F)F)n[nH]2)c1	10.15648
Cc1nscc1C(=O)N1CC2CC1CN2C(=O)Cc1cncn1C	10.155957
c1cc(N2CCCCC(C3CCOC3)C2)ccc1-c1nn[nH]n1	10.155908
Cc1ccc([N+](=O)[O-])c(C(=O)N(C)CCCN(C)CCN(C)C)c1	10.15524
Cc1nc[nH]c1C(=O)N(C)C1CCN(C(C)c2cc(F)ccc2F)C1	10.1546135
Cc1nn[nH]c1C(=O)N1CC(O)C(NC(=O)C2CCOCC2)C1	10.15446
Cc1ncoc1CN1CC(O)C(N(C)C(=O)Cc2ncc[nH]2)C1	10.153416
c1ccc(CC2CCCN(CC3CCOCC3)C2)nc1	10.152164
Cc1nnc(CNC(=O)C2CN3CCCN2CC3)o1	10.151976
CCc1nn(C)c(Cl)c1CNc1ccc(C)nc1	10.1514635
Cc1cccc(NC(=O)NC2CCC(=O)NC2C(C)(C)C)n1	10.15108
COc1ncc(C(=O)NC(C)C2CN(Cc3nc(=O)n(C)[nH]3)C2)cn1	10.15003
CC1C(NCc2ccon2)CCN1C(=O)c1coc(C2CCCC2)n1	10.149096
Cc1nonc1C(=O)N1CC2(CCN(C(=O)c3cnn[nH]3)CC2)C1	10.148674
COC(=O)C1CC12CCN(C(=O)c1cc(-c3nn[nH]n3)ccn1)CC2	10.148045
Cc1ncc(C(=O)NC2CC(NC(=O)c3n[nH]cc3C)C2)[nH]1	10.147854
COC(C)CN(C)CCN(C)C(=O)CCn1ccnc1	10.147661
Cc1ccc(C=CC(=O)N2CC(C)OC3(CCOC3)C2)o1	10.147501
Cc1cc(Br)cc(C(=O)N(C)CC2CCCCC2O)c1	10.146549
COc1c[nH]c(C(=O)N2CCN(C3CCCCC3)CC2)cc1=O	10.145822
Cc1c[nH]c(C(=O)N2CCC(N=c3ccc4ncc[nH]c-4n3)C2)n1	10.1449375
CC(c1nnnn1C)N1CC2C(C1)C2NC(=O)CC(C)(C)C	10.144438
Cc1nocc1C(=O)N1CC2CCC1CN2C(=O)c1ccc(O)nn1	10.141286
Cc1nn[nH]c1C(=O)N1CC2CCC(C1)N2C(=O)c1cnc(O)n1C	10.141133
CC(c1nncn1C)N1CC2C(C1)C2NC(=O)Cc1cc[nH]n1	10.140599
Cn1cc(CCC(=O)NC2CN(C(=O)C3CCC3)CC2O)cn1	10.139902
Cc1cnc(CN(C)CC(C)NC(=O)CCC2(C)CC2)o1	10.139218
Cc1nn[nH]c1C(=O)N1CCC1CNC(=O)C1CN(C)CCO1	10.138925
Nc1ncc([N+](=O)[O-])cc1C(=O)OCCCCC(=O)O	10.137576
Cc1ncsc1C(=O)N1CCN(C(=O)c2cnccn2)CC1	10.137527
Cc1nn[nH]c1C(=O)NCC1CCCN1C(=O)c1cncn1C	10.1372175
CC12CN(CC#N)CC1CN(C(=O)c1cccc(-n3cnnn3)c1)C2	10.136403
Cc1nc([N+](=O)[O-])cn1CC(=O)NCCOc1cncc(Cl)c1	10.136391
Cc1c(C(=O)N(C)CC(C)(C)O)cnn1-c1ccc(F)cc1F	10.135018
CCn1cc(CNC(C)C2CCN(C(=O)c3ccc(F)cc3)C2)nn1	10.134943
Cc1[nH]nc(C(=O)NC2CCCC(NCC(C)C)C2)c1C	10.132516
Cc1ncc(CO)c(CN2CCC(C#N)(c3ccccc3)CC2)c1O	10.132149
Cc1nccn1CC(=O)NCC1CCCCN1C(=O)CN(C)C(C)C	10.131969
CC1CN(CCC2CC2)CC1NC(=O)Cc1n[nH]c2c1CCCC2	10.13194
Cc1nn[nH]c1C(=O)N1CCCC1CN(C)Cc1cc(F)cc(F)c1	10.131488
Cc1nc[nH]c1C(=O)NCCN(CCO)C(=O)C1(C)CCC(=O)N1	10.131277
Cc1nn[nH]c1C(=O)NCC1CC(NC(=O)C2COC(=O)N2)C1	10.129724
Cc1ccc(C=CC(=O)NC2CCCC2CC(=O)O)cn1	10.128491
Cc1nccc(N2CCCCC(NC(=O)CCc3cnn[nH]3)C2)n1	10.128373
Cc1cccn(CC(=O)N2CCOCC2CNC(=O)C(F)F)c1=O	10.127584
CC1CC(NCc2nncs2)CN1C(=O)c1cc[nH]c1	10.127309
Cc1nonc1CC(=O)N1CCC(C)(NC(=O)C(F)F)CC1	10.127032
Cc1nc[nH]c1C(=O)N1CC(n2cc(CNCCCC(C)C)nn2)C1	10.126929
Cn1nnc(CN2CCC(C)(NC(=O)Cc3nc[nH]n3)C2)n1	10.126874
COC1CN(C(C)C)CC1NC(=O)CCc1cc(C)on1	10.126811
Cc1c[nH]cc1C(=O)NC1CCN(C(=O)c2cc(C#N)c[nH]2)C1	10.126738
Cc1nonc1CC(=O)NCC1COCCN1CC(=O)N(C)C	10.126726
Cc1ncccc1C(=O)N(C)C1CCN(C(=O)Cn2ncnn2)C1	10.126218
Cc1ncc(C)c(N2CC3C(CNC(=O)CC4=CCCCC4)C3C2)n1	10.125907
CN1CCC2(CC1)CN(Cc1cnn(Cc3ccccc3)c1)C2	10.125856
Cc1ccc(=O)n(CC(=O)N(C)C2CN(C(C)C)C2)n1	10.123688
Cc1nn[nH]c1C(=O)N1CCCN(C(=O)Cc2cc[nH]n2)CC1	10.123583
Cc1cnn(C2C(O)CC2Nc2nccn3ccnc23)c1	10.1226635
Cc1nn[nH]c1C(=O)N1CC(NC(=O)Cc2cn3ccccc3n2)C1	10.122186
Cc1nocc1CN1CC2CC(NC(=O)c3c(C)ncn3C)CC1C2	10.121914
NC(=O)CNCC1CCCC1NC(=O)CCn1cccn1	10.121803
Cc1csc(CN2CCC3CN(C(=O)c4ccc(C)o4)CCC32)n1	10.120074
Cc1nn[nH]c1C(=O)NCCC(C)NCC(=O)N(C)C1CC1	10.119945
Cc1nc[nH]c1C(=O)N1CCC(C(C)NCc2cccc(Cl)n2)C1	10.117868
O=C(C1CCOCC1)N1CCC(CN=c2ccc3ncc[nH]c-3n2)C1	10.116525
Cc1nc[nH]c1C(=O)N1CCCC1CN(C)CCC1CC1	10.115518
CCc1nn(C)c(OC)c1CNC(=O)N1CCC1C	10.113113
Cc1nn[nH]c1C(=O)N1CCC(CNC(=O)C(C)CC(N)=O)CC1	10.112975
Cc1c[nH]c(C(=O)N2CCC(CN(C)C(=O)c3cn(C)c(O)n3)C2)n1	10.111313
Cc1cc[nH]c1C(=O)N1CCC(CNC(=O)c2cncc(Cl)c2)C1	10.110885
Cc1ccc(C#N)c(N2CCCC(C)(CNC(=O)C(C)C3CC3)C2)n1	10.110732
Cc1c[nH]nc1C(=O)NC1CCCC(NC(=O)Cn2cnnc2O)C1	10.110546
Cc1cnc(CNC(=O)CCc2ccc(C3CC3C)o2)[nH]1	10.110021
Cc1nc2cc(NS(=O)(=O)CCCF)ccc2s1	10.1091795
CCc1[nH]ccc1C(=O)NC(C)C1CN(C(=O)c2cnon2)CCO1	10.109141
CNC(=O)C(C)N1CCC(NC(=O)c2cc[nH]c2)C1	10.104848
C=CCOCCN1CC(O)C(NC(=O)c2ccnc3[nH]cnc23)C1	10.10457
Cc1ncc(CN2CC(O)C(N(C)C(=O)c3c[nH]c(=O)cn3)C2)cn1	10.104557
Nc1ccc([N+](=O)[O-])cc1C(=O)NCCOCCO	10.10452
Cc1ccc(OCC(=O)NCC2(O)CN(C(C)C)C2)cc1	10.103746
Cn1cnc(CCNC(=O)NCC2CCOC2c2ccc(F)cc2)c1	10.103703
Cc1ccc(CN2CCC3CCN(C(=O)c4ncn(C)n4)CC32)cc1	10.101871
Cc1nn[nH]c1C(=O)NCC(O)CNCc1cc(C)n(C)n1	10.10182
CCNCC1CCN(C(=O)Cn2c(=O)[nH]c3ccccc32)CC1	10.101394
NC(=O)CNCC1CCCCC1NC(=O)Cn1ncnn1	10.10092
CSC(CO)C(C)NC1CCCc2ccc([N+](=O)[O-])cc21	10.099629
CCn1cc(CC(=O)N2CC(NC(=O)C3CC3C)C2)nn1	10.098506
Cc1ncoc1CNCC1CCCN1C(=O)C1CCN(C)C1=O	10.09731
Cc1c[nH]cc1C(=O)N1CCCC(CNCc2cncs2)C1	10.097195
Cc1ocnc1CNC(=O)N1CCN(C)CC1c1ccccc1	10.096961
Cc1cnc(NCC(=O)N2CCc3ccccc3C2)c([N+](=O)[O-])c1	10.095385
NC(=O)CNCC1CCCC1NC(=O)c1ncccn1	10.093913
C#CCCN1CC2(C1)CN(C(=O)c1c[nH]nc1C1CCOC1)CCO2	10.092882
CC(=O)NC(C(=O)N1CC(O)(CNC(=O)c2cnon2)C1)C(C)C	10.092082
Cc1nn[nH]c1C(=O)N1CCC1CNC(=O)c1cnnn1C	10.0912695
Cc1cc(C(=O)NCCCON)sc1-c1ccc(F)cc1	10.089786
Cc1cccc(NC(=O)N2CCC(C)CC2C(=O)O)c1C	10.0893345
Cc1ccc([N+](=O)[O-])c(C(=O)NC(CO)CCC(C)C)c1C	10.089232
CC1CC(NCc2cncs2)CN1C(=O)Cc1nc[nH]n1	10.087818
Cc1nc[nH]c1C(=O)N1CC(O)C(NC(=O)Cn2ncnn2)C1	10.08648
Cc1ccc(N2CC(O)C(CNC(=O)CCNC(N)=O)C2)nn1	10.084515
Cc1cnn(CC(=O)NCC2(NC(=O)C3CCC(C)C3)CC2)c1	10.08421
Cn1cc(CN2CC(O)C(NC(=O)C3CCNC3=O)C2)nn1	10.083803
Cc1noc(C)c1CN1CCC(NC(=O)C(C)(C)C2CC2)C(C)C1	10.080755
Cc1scc(CNC(=O)N2CC3CCCC3C2)c1C	10.079989
CC(C)C(C(=O)NCC(NC(=O)c1c[nH]c(=O)cn1)C1CC1)N(C)C	10.0795965
O=C(NC1(CO)CCOCC1)c1ccc2ncsc2n1	10.079544
CNC(=O)CN(C)CC(C)NC(=O)CN1CCOCC1	10.078879
COC(=O)C(CC1CC1)NC(=O)c1n[nH]c(O)n1	10.077411
Cc1cccc(S(=O)(=O)NC(C)C2CCCC(C)C2)c1	10.077208
Nc1nn2c(=O)cc(CN3CC(O)C(CO)C3)nc2[nH]1	10.075974
O=C(NC12CCCC1C2)c1ccc(-c2nn[nH]n2)c(O)c1	10.075532
CCOC(=O)c1cccc(C2=CCC(N3CCOCC3)CC2)c1	10.075516
CC1C(N2CCCC2)CCN1C(=O)C=Cc1cccnc1	10.073929
Cc1ncc(Br)c(C(=O)N(CC(=O)O)C2CCCC2)n1	10.073554
C=CCCC(C)N1CC2CN(C(=O)Cc3[nH]cnc3C)CC2(C)C1	10.073406
Cc1nc[nH]c1C(=O)N1CCCC1CNC(C)c1ccccc1	10.071735
Cc1cnn(CCC(=O)NCC2(O)CN(CC(N)=O)C2)c1	10.071325
Cc1c[nH]nc1C(=O)N1CC(O)C(NC(=O)CCc2nccn2C)C1	10.070911
Cc1noc(C23CCCC2CN(C(=O)COc2ccccc2F)C3)n1	10.07086
COCC(C)N1CC2(CCN(C(=O)c3cnc4[nH]ncc4c3)CC2)C1	10.070037
Cc1ncc(CN2CC3CCC(C2)N3Cc2cc(C#N)n(C)c2)[nH]1	10.06914
Cc1cnc(CN2CCC3NC(=O)OCC3C2)[nH]1	10.068743
Cc1nc[nH]c1C(=O)N1CCC(CNCc2nccs2)C1	10.067887
O=C(NC1CCC(C(=O)O)CC1)c1c[nH]c(C(=O)N2CCCC2)c1	10.067749
Cn1nccc1CCC(=O)N1CCC(CNC(=O)Cn2ncnn2)C1	10.066933
COc1c[nH]c(C(=O)N2CCC(NCC3CC3)CC2)cc1=O	10.066393
Cn1cccc1C1COCCN1CC(O)c1cccc([N+](=O)[O-])c1	10.06599
Cc1noc(C)c1C(=O)N1CC(O)C(CNC(=O)C=CC2CC2)C1	10.065845
Cn1nccc1COCC(=O)N1CC(NC(=O)Cc2nc[nH]n2)C1	10.06471
Cc1[nH]nc(C(=O)NCC2COCCN2C(=O)c2cn[nH]c2)c1O	10.0641985
CC(C)NCC1C(C)CCCN1C(=O)CCc1ccco1	10.063884
Cc1noc(C(C)NCC2CN(C(=O)Cc3nc[nH]n3)CCCO2)n1	10.063552
Cc1nnccc1C(=O)N1CCC(NCCc2cnn(C)c2)C1C	10.062714
CC(C)COCCCn1nnnc1N1CCC(C2CC2)C1	10.062592
Cn1nnnc1CN1CC2(CC(NC(=O)c3n[nH]cc3F)CO2)C1	10.062476
O=C1NN(c2ccccc2)C(=O)C1=Cc1cn2cc(Cl)ccc2n1	10.0619545
Cc1nc[nH]c1C(=O)N1CC(C)C(NCc2nc(C(C)(C)C)n[nH]2)C1	10.06193
CC(C)CCNC(C)CC(C)NC(=O)c1cnc2cc[nH]c2c1	10.061849
C#CCN1CCCC(C2CCCN(C(=O)c3c[nH]c4ccccc34)C2)C1	10.061366
CC(C)CN1CC2CC1CN2C(=O)c1n[nH]cc1C(F)(F)F	10.061184
COc1cc(C)ccc1C(=O)Nc1cc(C(=O)N(C)C)ccn1	10.06065
C=CCN1CCC2(CC1)CN(C(=O)c1nc3ncccn3n1)C2	10.060602
Cc1[nH]ccc1C(=O)N1CCC2CN(C(=O)c3ccn(C)n3)C2C1	10.060458
Cc1nccc(N2CCC(N(C)C(=O)c3cn(C)cn3)C2)n1	10.059266
Cc1ccc(CNc2c([N+](=O)[O-])cnn2C)c(OCC2CC2)c1	10.056604
CC(C)C(=O)N1CC(CNC(=O)c2cn(C)c(=O)n(C)c2=O)C1	10.056298
Cc1cc([N+](=O)[O-])cnc1NC1C(O)OC(CO)C(O)C1O	10.054127
CCn1cnc(C(=O)N(C)CC(O)CNC(=O)Cc2ccnn2C)c1	10.053916
Cn1cccc1C1CCCN1C(=O)C=Cc1cn(C)c(=O)n(C)c1=O	10.053759
Cc1ncoc1CNC(=O)C1COCCN1CC(F)F	10.051797
Cn1nncc1C(=O)N1CCOC(CN=c2cc[nH]c(C#N)n2)C1	10.051605
NC(=O)C1(C(=O)N2CCCC2CNc2nccn3nnnc23)CC1	10.050739
CC(C)C(Cc1ccccc1)NC(=O)NCC#CCO	10.049769
Cc1nc[nH]c1C(=O)N1CCCC1CNC(=O)CCC1(C)CC1	10.0491495
Cc1nn[nH]c1C(=O)NC1CCN(Cc2nnnn2C)CC1O	10.04899
CCc1cc(C(=O)NC2CC3CCC2N3c2cc(C)nc(C)n2)n[nH]1	10.048969
Cn1ncc([N+](=O)[O-])c1NC(=O)C1SCCc2sccc21	10.048301
Cc1nccn1CC(=O)N1CCC2CN(Cc3nc(O)n[nH]3)CC21	10.045234
COc1cncc(C(=O)NCC2(O)CCN(C(=O)C(N)=O)C2)n1	10.04488
Cc1nn[nH]c1C(=O)NCC1(O)CN(C(=O)c2ccoc2Cl)C1	10.044471
CC(C)C(=O)N(C)CCNC(=O)c1cn(C)c(=O)n(C)c1=O	10.042835
Cc1conc1CN1CCCCC(NC(=O)c2[nH]nnc2C)C1	10.04205
CC1CCN(CC(=O)NC2CN(C(=O)c3c[nH]c(C#N)c3)CC2O)C1	10.040389
CCc1nc(C)cc(NCC2CN(C(=O)C3=CCOCC3)CC2C)n1	10.039966
Cc1ccc(C#N)c(N2CCN(C(=O)c3cccc(C)c3F)CC2)n1	10.039182
Cn1cnn(CCC(=O)NC2(CNC(=O)c3cnn[nH]3)CC2)c1=O	10.039107
Cc1ccc(CNC(=O)NCC2CCOC3(CCC3)C2)cc1	10.03886
Cc1ccc(OC(C)C(=O)Nc2cnn(C3CCOCC3)c2C)cc1	10.038797
COc1ccc(C2(C(=O)OCc3ccc[n+]([O-])c3)CCC2)cc1OC	10.03874
CCn1nncc1C(=O)N1C2CCC1CN(C(=O)c1ccon1)CC2	10.0385065
Cc1ncnc(O)c1C(=O)N1CC(NC(=O)Cc2ncc[nH]2)C1	10.038484
COc1nn(C)cc1C(=O)N1CCCC(NCc2ncc(C)cn2)C1	10.038325
N#Cc1cc([N+](=O)[O-])ccc1NCCCCCCC(=O)O	10.036973
Cc1nn[nH]c1C(=O)NC(C)CNCc1cccc2c1CCOC2	10.036622
Cc1cc(COCC(=O)OC2CC(C)CCC2C)no1	10.035985
CCOC(=O)Cc1cnc(N2CCOCC23CNC3)nc1	10.035457
Cc1cccc(C)c1C(=O)N1CC(NC(=O)c2ccc(F)c(F)c2)C1	10.035266
COc1cc(C)nc(NC2(CNC(=O)CC3CCC3)CCCCC2)n1	10.03334
Cc1nn[nH]c1C(=O)N1C2CCC1CN(C(=O)C(C)C(F)(F)F)C2	10.032868
Cc1sccc1C(=O)NCCNCc1ccc(C2CC2)cc1	10.031799
Cc1cnn(CC(=O)NCCNCc2nc(O)n[nH]2)c1	10.03004
Cc1cc(=O)cc(C)n1CCCC(=O)N1CCCC(N(C)C)CC1	10.030021
OCC1CN(Cc2cc(O)n3ncc(-c4nn[nH]n4)c3n2)CC1CO	10.029447
Fc1ccc(C2CNCCN2Cc2cccc3ccnn23)cc1	10.02922
Cc1nc[nH]c1CC(=O)N1CCC(NC(=O)CC2CC2)C1	10.027986
Cc1ocnc1C(=O)N1CCOC2(CCN(C(=O)CC(C)C)CC2)C1	10.02727
Cc1nn[nH]c1C(=O)N1CCC(NC(=O)c2cnn[nH]2)CC1C	10.026656
Cc1nn[nH]c1C(=O)N1CC(O)C(NC(=O)c2csnn2)C1	10.025364
Cc1ccc(SCC(=O)N2CCN(C(=O)C3CC3)CC2)nn1	10.025191
CC(C)C(O)C(=O)N(C)C(C)CNc1ncnc2ccsc12	10.024261
Cc1nn[nH]c1C(=O)N1CCC(NC(=O)C2CC(=O)NC(=O)N2)C1C	10.023951
Cc1cccc2ncnc(NCC3(NC(=O)C(C)C#N)CCCC3)c12	10.022999
Cc1ncccc1C(=O)N1CCC2(CCN(c3cccc(F)n3)C2)C1	10.022624
Cc1c[nH]nc1C(=O)N1CCCC1CNCC(=O)NCC#N	10.021942
Cn1nccc1CCC(=O)N1CCCC(NCC(=O)NCC#N)C1	10.0196295
CC(C)N1CCCC2(CN(C(=O)Cc3ccc4cccnc4c3)C2)C1	10.019218
COC(=O)c1cc([N+](=O)[O-])c(N2CC(O)C(CO)C2)cc1Cl	10.01736
CC(=O)NCCOCCNCCCNC(=O)c1nc[nH]n1	10.017289
CCn1ccc(=NC(=O)C(=O)NCc2ccc(C)o2)[nH]1	10.016864
Cc1nn[nH]c1C(=O)NC1C2CC1N(C(=O)c1cc[nH]n1)C2	10.01608
Cc1nnsc1CNCC1CCC(NC(=O)c2ncc[nH]2)C1	10.015493
O=C(NC1CC(NCC2CCOC2)C1)c1cccc2nc(O)oc12	10.014794
Cc1nnc(CNC(=O)C2CCNC(=O)C2)s1	10.013566
Cc1nc[nH]c1C(=O)NCC1CN(C(=O)C2CCCC(=O)N2)C1	10.013094
Cc1noc(C2C(C)OCCN2C(=O)NC(C(C)C)C2CC2)n1	10.01281
O=C(NC1CC2CCC1N2C(=O)c1ccc[nH]1)C1CC12CCOCC2	10.012362
Cc1cccc(Cn2nccc2NC(=O)C2CC2C2CC2)c1	10.012154
Cc1nnsc1CNC(C)C1CCN(C(=O)CC2(C)CC2)C1	10.011125
Cc1nccn1CC(=O)N(C)CC1CCN1C(=O)c1cccnc1	10.010854
Cc1cnn(C2C(O)CC2NC(=O)c2cnc(C3CC3)nc2)c1	10.010726
Cn1nncc1NC(=O)NCC1CCCCC1C(C)(C)C	10.010397
COc1cc([N+](=O)[O-])ccc1CN1CCC=C(c2ccco2)C1	10.009273
Cc1cncn1CC(=O)N1CC2CC1CN2c1ncc(F)cn1	10.008634
Cc1cc(CNCC2CCCC2NC(=O)c2cnn[nH]2)c(C)s1	10.007757
C=C(C)CN(CC)C(C)CNC(=O)c1cncn1C	10.007619
CCC(C)CN(C)CC(C)NC(=O)c1ccnc2[nH]cnc12	10.0075245
COC(=O)Cc1cccc(NCc2noc(C3CC3)n2)c1	10.007294
Cc1cc(N2CC(O)C(NC(=O)C3CCCO3)C2)c(C#N)cn1	10.006685
CCn1ncn(NC(=O)C2CNC(=O)CC2C(F)(F)F)c1=O	10.006486
Cc1ccc(CN(C)C2CCN(C(=O)C34COCC3C4)C2)c(C)n1	10.0064125
O=S(=O)(CCN=c1cc[nH]c(-c2nn[nH]n2)n1)CC1CC1	10.006363
Cc1ncn(C)c1C(=O)N1CC(O)C(CNC(=O)CCCF)C1	10.005081
Cn1ncc(N)c1CCC(=O)N1CCC(c2nn[nH]n2)C1	10.004687
Cc1ccc(CN2CC(C(C)NC(=O)c3[nH]cnc3C)C2)c(C)c1	10.0041275
CCc1cccc(C(=O)N2C3CC2CN(Cc2cc(C#N)n(C)c2)C3)c1	10.002738
NC(=O)CN1CCOC2CCN(C(=O)c3cnc4nccn4c3)CC21	10.001666
Cc1ncn(C2Cc3ccc([N+](=O)[O-])cc3C2)c1CCN	10.000862
Cn1nccc1CNC(=O)C12CC1CN(C(=O)C1CC(=O)N1)C2	10.000204
COc1c[nH]c(C(=O)N2CCCCC2CN(C)C)cc1=O	9.999415
Cc1nc(NCCc2ccc([N+](=O)[O-])cc2)ccc1[N+](=O)[O-]	9.999258
Cn1ncnc1CNCC1CCCN1C(=O)CCC1NC(=O)NC1=O	9.998143
Cc1cc(NC(C)CC(C)NC(=O)Cn2ncnn2)n2ncnc2n1	9.998114
Cc1cc[nH]c1C(=O)N1CC(NC(=O)c2cc3occc3[nH]2)CC1C	9.996792
Cc1cc(CN2CCCC23CCN(CC2CCC(=O)N2)C3=O)nn1C	9.996134
Cc1ccc([N+](=O)[O-])c(C(=O)NC2Cc3cccc(O)c3C2)c1	9.994934
Cc1cccc(C)c1C(=O)NC(C)CCNc1nccnc1C#N	9.994678
Cn1nnnc1NC(=O)C1CC12CN(Cc1cn3ccncc3n1)C2	9.994319
CCCC(C)CC(=O)NC1CC2CCC1N2c1cc(F)ncn1	9.993514
COC(=O)C1C(O)CCCN1C(=O)C1CCSC1	9.99274
Cc1noc(CNCC2CCCCC2NC(=O)CC2CCC2)n1	9.990999
CCc1n[nH]cc1C(=O)N1CCCN(C(=O)CCNC(N)=O)CC1	9.990331
Cc1cnc(-c2cnn(C)c2NC(=O)c2csc(C(C)(C)C)n2)o1	9.99012
CCc1noc(C)c1C(=O)N1CCC2(CCN(C(C)COC)C2)C1	9.988972
COC(=O)C1C(O)CCCN1C(=O)Cc1cc(C)nn1C	9.988938
Nc1nccnc1C(=O)NC1C2CC1N(C(=O)CCn1cnnn1)C2	9.98819
Cc1ncccc1C(=O)N1C2CCC1C(NC(=O)c1ocnc1C)C2	9.986865
Cc1ncn(C)c1C(=O)NCC(CO)NCc1cnn[nH]1	9.986431
COCC1(C(=O)O)CCCN1C(=O)c1cnc(N)cn1	9.985993
c1cnc(NC2CCN(C3CCOC3)CC2)c(-c2nn[nH]n2)c1	9.985432
Cc1cc([N+](=O)[O-])ccc1-c1noc(C2OC(C)CC2C)n1	9.984025
CC1(C(=O)N2CC(O)C(NC(=O)c3nc[nH]n3)C2)CCNC(=O)C1	9.983556
Cc1nnc(CN2CCC2CNC(=O)C2CCCc3n[nH]cc32)o1	9.981739
COc1ccc(O)c(CN(C2CCC2)C2CCC2)c1	9.9815
c1cnc2c(CN3C4CCCC3CCC4)c[nH]c2c1	9.98132
O=C(NC1CCCN(C(=O)c2cncc3nc[nH]c23)C1)C1=CCCC1	9.979667
Cc1ccnc(N2CCCC2C2CCCCN2C(=O)c2ccco2)n1	9.979182
Cc1[nH]nc(C(C)C)c1C(=O)NC1CCN(Cc2ccc(F)cn2)C1	9.978446
Cc1c[nH]c(C(=O)NC2(CNCC3=CCCCC3)CCOCC2)n1	9.977737
Cc1ccc(Cl)c(OC(C)C(=O)N2CCOC(CF)C2)c1	9.977458
CCC(=O)NC1CCCC1CNC(=O)c1cncc2[nH]ccc12	9.97696
Cc1nccc(CCC(=O)NCC2CC(NCc3cnc(C)o3)C2)n1	9.976719
CN1CC2CCC(C1)N2Cc1ccc(-c2ccccc2)nc1	9.975312
O=C(NN1CCCCC1)C1CCCN1Cc1ccccc1	9.975061
Cc1cnc(N2CC(C)OC(C3CC3)C2)c([N+](=O)[O-])c1	9.974533
Cn1cncc1CC(=O)N1CCOC(CNCc2nc(O)n[nH]2)C1	9.973986
COc1ccc(C)cc1C(=O)N(C)CC1CCN1C(=O)c1ccon1	9.973359
Cn1ccc(CN2CC(O)C(NC(=O)C3CCCc4nn[nH]c43)C2)n1	9.972798
Cn1nccc1CCC(=O)N1CCOC(CNC(=O)C2CC2)C1	9.971475
Cc1ncncc1C(=O)N(C)C(C)CNc1ncccn1	9.971388
CC1CCN(CC=CCl)CC1NC(=O)c1ncccc1F	9.971265
Cc1cncc(C)c1C(=O)N(C)CC1CCN1C(C)c1ncccn1	9.971125
Cc1ccc(NCCCCC(C)NC(=O)CCC2CCCO2)nn1	9.971063
Cc1noc(CN(CCO)C2CCN(C(=O)CC(C)(F)F)CC2)n1	9.970719
Cc1ccc(C)c(C2=NOC(C(=O)NC3CC4(COC(C)C4)C3)C2)c1	9.970248
Cc1c[nH]c(C(=O)N2CC(O)C(N(C)C(=O)CS(C)(=O)=O)C2)n1	9.96991
Cc1n[nH]cc1C(=O)NC1(CO)CCCN(C(=O)Cn2ncnn2)C1	9.969113
Cc1[nH]nc(C(=O)N2CCCCC2CNC(=O)Cc2ccoc2)c1C	9.967536
Cc1nc2sccn2c1CN(C)C1CCC(C#N)C1	9.967477
CCC1CC1C(=O)NC1CN(C(=O)Cc2c[nH]c3ncccc23)C1	9.967323
Cc1nscc1C(=O)NC1CN(C(=O)c2cncs2)CC1C	9.966782
NC1CC2CCCC(C1)N2Cc1nc(O)c2ccccc2n1	9.966671
CCc1nn(C)cc1C(=O)N1CCOC2CCN(C(=O)C(N)=O)CC21	9.966527
CN(CCCNC(=O)CCCF)c1ccc([N+](=O)[O-])cc1	9.965914
Cc1n[nH]c(C)c1CCC(=O)NC(C)CN(C)C(=O)Cn1cnnn1	9.965902
Cc1nc[nH]c1C(=O)N1CC(C)C(NC(=O)C2OCCC2C)C1	9.965714
Cn1nnc(CN2CC(O)C(NC(=O)c3n[nH]c4c3CCC4)C2)n1	9.965202
COC(=O)C1(C)COCCN1C(=O)C1CC(O)CN1	9.963632
Cc1ccc([N+](=O)[O-])cc1OC(=O)COc1ccc2c(c1)CCC2	9.962661
Cc1nccn1CC(=O)NCCN(CCO)C(=O)c1cnn(C)c1N	9.962516
c1ccc(C23CC(CN2CCc2cccnc2)C3)cc1	9.96238
Cc1[nH]ccc1C(=O)N1CCCC(NC(=O)c2ccc(Cl)cn2)C1	9.9618
Cc1nn[nH]c1C(=O)N1CC(O)C(NC(=O)C2CCOCC2)C1	9.961714
Cc1sccc1C(=O)N(C)CC(C)NC(=O)C(C)n1cccc1	9.961313
Cc1onc(CC(=O)NC2CC(=O)N(C(C)C)C2)c1-c1nn[nH]n1	9.961249
c1cncc(-c2nc(N3CCN4CCC4C3)c3ccccc3n2)c1	9.96074
Cc1nc[nH]c1C(=O)N1CCC2CN(C(=O)c3cccs3)CCC21	9.960641
Nc1nc(S)nc(O)c1Nc1ccc(N2CCCCC2)cc1	9.959921
Cc1ccc([N+](=O)[O-])c(=O)n1CC(=O)N(C)Cc1cnn(C)c1	9.959555
COc1nc(C)cc(N2CCC3C(CCCN3C(=O)CC(C)C)C2)n1	9.959105
CCN(C)CCC(=O)N(C)CC(O)CNc1ccc(C#N)nn1	9.958841
Cc1ccnc(N(C)CCOCCNC(=O)C2CC(=O)NC(=O)C2)n1	9.9587145
CC(O)CN(C)CC1CCCN1C(=O)Cn1cnnn1	9.958559
COC(=O)C1(C)CCCN(c2ccc([N+](=O)[O-])s2)C1	9.95831
CNC(=O)C(CC(C)C)NC(=O)CCn1cnccc1=O	9.9582615
Cc1nn[nH]c1C(=O)N1CCC(=O)NCCN(C(C)C(N)=O)CC1	9.957893
Cc1ccc(OCc2nc(C(F)F)no2)cc1[N+](=O)[O-]	9.957866
CCc1nn(C)cc1C(=O)NCC(C)NCCO	9.957187
Cc1c[nH]nc1C(=O)N1CCC(Nc2ccc(C#N)cn2)CC1C	9.955311
O=C1CCCCC(C(=O)NCC(O)CNc2nccn3nnnc23)N1	9.953005
NC(=O)CN1CC(O)C(CNC(=O)c2ccn3ccnc3c2)C1	9.952993
Cc1ccc(C(NC(=O)CCn2cncn2)C2CC2)cc1	9.952942
Cc1noc(C23CCCC2CN(C(=O)c2ccc(C)c(C)c2O)C3)n1	9.951111
Cc1nn(C)c(Cl)c1CNCC(O)COc1cccc(F)c1	9.95111
Cn1nnnc1CN1CCC(C)(NC(=O)C2CCc3nc[nH]c3C2)C1	9.950883
Cc1nocc1CNCC1(C)CN(C(=O)CN2CCCC2C)CC1C	9.950043
COC(=O)C(CO)NC(=O)c1cnc2ccccn12	9.949902
Cc1ncncc1C(=O)N1CC2COCC2(c2ccccc2)C1	9.949782
CN1CCOC(C(=O)N(C)CC(O)CNc2nc[nH]c3ncnc2-3)C1	9.949279
Cn1nccc1C(O)C1CCN(c2nnnn2CC(F)(F)F)CC1	9.94846
Cc1cc(N2CC(O)C(CNC(=O)CN3CCCC3)C2)ncn1	9.948033
CCOC(CC)c1noc(CC2C=CCCC2)n1	9.947944
CN(C)S(=O)(=O)CCC(=O)NCc1ccc(-n2cncn2)nc1	9.947065
Cc1c[nH]nc1C(=O)N1CCCCC1CNC(=O)C(N)=O	9.946699
Cn1oc(C(=O)NCC2CN(C(=O)c3cnn[nH]3)CCO2)cc1=O	9.945979
Cc1c[nH]c(C(=O)N2CCC(C)(NC(=O)C(C)(C)F)CC2)n1	9.942065
CCN(C1CCNCC1)C1CCc2c(Cl)cccc2C1	9.941606
Cc1ccc(C2(C)CCN(CC(=O)N(C)CC(F)(F)F)C2)cc1	9.941439
Cn1cnn(CCC(=O)NCC2CCCCN2CCF)c1=O	9.941384
CC1c2c(F)cccc2CCN1C(=O)CCCN1C(=O)CCC1=O	9.941239
CCc1n[nH]cc1C(=O)N1CCCC1CN(C)Cc1ccccc1C	9.940972
Cc1cc[nH]c1C(=O)N1CCCC1CNC(=O)C1(C)CCCC1	9.940952
Cc1nonc1C(=O)NCC1CCCCN1CC#Cc1ccccc1	9.940841
Cc1cc(C(=O)NC2CCN(C(=O)c3[nH]c(O)nc3C)C2C)n(C)n1	9.940564
Cc1cnc(CN(C)C2CCN(C(=O)C3(C)CCCCC3)C2)s1	9.940509
Cc1nocc1C(=O)NCC1(NC(=O)C2CC2)CCCCC1C	9.940499
Cc1cc(CNC(C)CC(C)NC(=O)CN2CCNC(=O)C2)ncn1	9.93958
COC(=O)C1CCN(S(=O)(=O)c2ncc[nH]2)C(C(=O)OC)C1	9.93818
Cc1nccc(N(C)C(C)CNC(=O)C2(C(F)F)CCC2)n1	9.937232
Cc1ncc(C)c(N2CCC(NC(=O)C3CCC=CCC3)CC2C)n1	9.936999
Cc1c[nH]cc1C(=O)N1CC(O)C(CNC(=O)CNC(N)=O)C1	9.936395
O=C(NC1CC(NCCC2CCCO2)C1)c1ccn2nnnc2c1	9.936302
COC1CN(CC(C)O)CC1NC(=O)c1cnn(-c2ccccc2)n1	9.936128
CCc1n[nH]cc1C(=O)N1CC(NC(C)=O)C(n2ccnn2)C1	9.934911
Cc1ccc(C)c(CNCCCNC(=O)Cc2ccco2)c1	9.934147
Cn1nnc(CN2CCCCC2CNC(=O)c2c[nH]c(C(N)=O)c2)n1	9.934021
CCc1[nH]ccc1C(=O)NC(C)CCNC(=O)Cn1cnnn1	9.933669
CCc1nn(C)cc1C(=O)NCC(C)NCc1nnn(C)n1	9.933409
Cc1nc[nH]c1C(=O)NCC1CCN1C(=O)C(C)CC(N)=O	9.932827
Cc1nnsc1CNC(=O)C1CN2CCN1CC2C	9.93275
CC(C)CN1CC(O)(CNC(=O)Cn2[nH]cc3c(=O)ncnc2-3)C1	9.93242
CC(C(=O)N(CCO)CCNC(=O)C1CCCc2n[nH]cc21)C1CC1	9.932079
Cc1cnn(C2C(O)CC2NC(=O)c2nnn(C(C)C)c2C)c1	9.931446
Cc1nc[nH]c1C(=O)NC1COC2(C1)CN(C(=O)C1CCOC1)C2	9.930377
Cc1nccc(N(C)CCN(C)C(=O)C2(C)CC(F)(F)C2)n1	9.929697
Cc1cc[nH]c1C(=O)N1CC2CN(C(=O)C3CCC3)CC2(C)C1	9.928693
N#Cc1nccnc1NCC(O)CNC(=O)C1CC(=O)NC(=O)N1	9.927304
Cc1cccc(C(=O)NC2CN(C(=O)C3C4CCCCCCC43)C2)n1	9.927162
O=C1CCC(CN2CCC3(CCN(Cc4cn[nH]c4)C3)C2=O)N1	9.927131
Cc1cncn1CC(=O)NC1CC(C)N(C(=O)C2CC2)C1	9.927032
Cc1cc(NC(=O)CN(C)c2ncnc3[nH]ncc23)no1	9.925539
Cc1nn[nH]c1C(=O)N1CCC(O)(CNC(=O)c2ccncc2F)C1	9.925225
Cc1nnc(CN2CCC2CNC(=O)CCc2csc(C)n2)o1	9.924928
CCn1nc(C)c(CC(=O)N2CC(N3CCCC3)CC2C)c1C	9.924387
CCOCCCN(CC)C(C)CNC(=O)CCc1cncnc1	9.923591
CCc1nn(C)c(CC)c1Nc1ncc(C(=O)O)cn1	9.92343
Cn1nncc1C1(O)CN(C(=O)C2COCCN2CC(F)F)C1	9.923221
Cc1nccc(N2CC(O)C(CNC(=O)Cn3c(O)nnc3O)C2)n1	9.92299
Cc1cnn(CCC(=O)N2CCC(C)(NC(=O)C3CNC(=O)N3)C2)c1	9.922954
CCC(=O)N1CCCC(NCc2ccc(-c3nn[nH]n3)s2)C1	9.921957
Cc1nonc1CC(=O)NCC1CCC2(CN(C(=O)C(C)C#N)C2)O1	9.921647
COc1nc(C)cc(N2CCN(Cc3c(C)noc3C)CC2)n1	9.920413
COC(=O)C1CC(N)CN1c1cncc(N2CCCC2)n1	9.920159
O=C(NCCN1CCCCCC1)c1ccc2oc(S)nc2c1	9.919914
Cc1cnc(N2CCCCC2C2CCCCC2O)c([N+](=O)[O-])c1	9.919316
Cc1sccc1C(=O)NC(C)CC(C)NC(=O)Cn1ncnn1	9.918486
Cn1ncc(C(=O)NCC2CN(C(=O)C3CCC3C(N)=O)C2)n1	9.918127
CC(C)OCCC(O)CNC(C(N)=O)c1ccccc1	9.916958
Cc1ncccc1CC(=O)N1CCCCC1c1nccs1	9.916725
CC(O)CN1CCCC1CCCNC(=O)c1cn(C)nn1	9.916431
Cc1ccc(C#N)c(N2CC3CC2CN3C(=O)Cn2cnnc2O)n1	9.916334
Cc1ccc(N2CCC(CO)(NC(=O)C3(CN(C)C)CC3)CC2)nn1	9.916144
Cc1nsc(C)c1CN1CC(NC(=O)C2(C)CCCOC2)C1	9.913935
O=[N+]([O-])c1ccc(C2CCCN(S(=O)(=O)CCCF)C2)cc1	9.913561
Cc1ccc(C(=O)NCC(NCc2nccnc2C)C2CC2)cc1	9.913348
Cc1nonc1CC(=O)N1CC2CCN(C(=O)c3ccc[nH]3)C2C1	9.913346
Cn1cnc(C(=O)NCCCN2C(=O)CNC2=O)c1	9.912112
COc1cc([N+](=O)[O-])cn(CC2CCOCO2)c1=O	9.911798
Cc1cnn(C2C(O)CC2Nc2nccnc2Cl)c1	9.911524
Cn1ccc(CNCCCNC(=O)CNC(=O)C2CCC2)cc1=O	9.910929
Cc1cccc(CCC(=O)NC2CC(C)N(C(=O)CC(C)C)C2)c1	9.910698
NS(=O)(=O)CCC1NC(=O)N(Cc2cc(F)ccc2Cl)C1=O	9.910319
CN(C)CCN1CCC12CN(C(=O)c1c[nH]c3ccncc13)C2	9.910291
CCc1[nH]ccc1C(=O)N1CCC2OCCN(C(=O)CC(C)C)C2C1	9.909256
Cc1nn[nH]c1C(=O)N1CC(O)(CNC(=O)c2cccc(O)n2)C1	9.908894
COc1cc(Cl)cc(CNC2(C(=O)O)CCC3CC32)c1	9.908842
Cc1ncc(CNCC2CCCC2NC(=O)C2CCCC2)o1	9.907848
Cc1nn[nH]c1C(=O)N1CCC1CNC(=O)c1nc[nH]n1	9.9075
Cc1ccc(OCCCOC(=O)CNC(=O)CC2CCCC2)cc1C	9.907023
CCC(=O)NC(C)CC(C)Nc1ncnc2c1ncn2C	9.906881
CC(=O)Nc1cccc(NC(=O)N=c2cc(-c3ccc(C)o3)[nH][nH]2)c1	9.906794
Cc1nsc(N2CCOCC2CNC(=O)C2CC(=O)N(C)C2)n1	9.906101
CC(=O)N1C2CCCC1CN(C(=O)c1csc3ccccc13)C2	9.905321
CCc1ccc(CC(=O)NCCNC(C)c2ccc(F)c(F)c2)nc1	9.905207
CCc1nc(C(C)NC2CCN(C(=O)c3cc4occc4[nH]3)C2)n[nH]1	9.901685
Cc1c[nH]nc1C(=O)N1CCCC1CNC(C)c1ccc(F)c(F)c1	9.901211
CN(CC1CCSC1)C(CCO)c1ccccc1	9.9008465
Cc1cccc(C(C)N2CC(NC(=O)C(C)(C)C)C2)c1	9.89969
Cc1nsc(N2CCOCC2CNC(=O)c2[nH]nnc2C)n1	9.899157
CC(c1nncn1C)N1CC2C(C1)C2NC(=O)Cc1ncc[nH]1	9.898715
Cc1c[nH]nc1C(=O)NC1CCCN(C(=O)C(C)C)CC1	9.898569
Cn1ncc([N+](=O)[O-])c1C(=O)NCc1cccc2ccccc12	9.897799
CC(C#N)Oc1ccc(CNCC2N(C)CCCC2(C)C)cc1	9.895359
Cc1cccc(C(=O)NCC2(NC(=O)COC(C)(C)C)CCCC2)c1	9.895215
Cc1nc[nH]c1CC(=O)N1CC(O)(CNC(=O)c2ccnn2C)C1	9.894843
COc1cccc2c1OCCC2Nc1ccc([N+](=O)[O-])c(C)n1	9.894448
Cn1cnnc1CN1CCC2CCN(C(=O)c3cn[nH]c3)CC21	9.894304
Cc1ccc(C2CCCN2CC2CCNC(=O)CC2)cc1	9.893524
Cc1nc(CNCC(C)N(C)C(=O)c2ncn(C)n2)n[nH]1	9.893285
Cc1nnc(CN(C)C(=O)c2cccc(N3CCCC3=O)c2)s1	9.892452
Cc1nccn1CCCNC(=O)NC(C(C)C)C(O)c1ccccc1	9.892068
Cc1ccc(CNC(=O)COc2ccc(N3CCCC3=O)cc2)s1	9.890726
Cc1ccc(N(C)CC(C)NC(=O)C2C3CCCCC32)nn1	9.889824
Cc1cnn(CCCCCN2CCOC(C)C2C)c1	9.889265
CCc1nc(C)c(CNCC2CN(C(=O)CC(C)C)CCC2C)o1	9.888707
Cc1nc[nH]c1C(=O)N(C)CCNC(=O)C1CC(=O)NC(=O)N1	9.888679
Cc1ccc(N2CCOCC2CNC(=O)C(C)C(F)(F)F)nn1	9.888493
Cc1nc(CN2CC(O)C(NC(=O)C3CCCC(=O)N3)C2)n[nH]1	9.8876295
Cc1nn[nH]c1C(=O)NCC1CCN1C(=O)c1cnnn1C	9.887255
Cc1cc(CNC(C)CC(C)NC(=O)c2cc(C(C)(C)C)on2)on1	9.887053
CCOCC1CCCC1NCCc1sccc1C	9.886897
Cn1nccc1C=CC(=O)Nc1ccc(N2CCOC2=O)cc1	9.886745
Cc1csc(CN2CC3CC2CN3C(=O)C2CC(=O)NC(=O)C2)n1	9.886706
Cc1nccc(N2CCC(C)(NC(=O)c3c[nH]cc3C)CC2)n1	9.886593
COc1cc(C)nc(NC2CCN(C(=O)c3oc(C)nc3C)C2)n1	9.885978
Cc1ccc(CNC(=O)CCO)c(N2CCOCC2)c1	9.885359
Cc1cc(N2CC3CC2C3NC(=O)Cn2cccn2)n2ncnc2n1	9.885159
CC(=O)NCCNC(=O)NCCc1noc(C2CC2)n1	9.88505
Cc1csc(C(NC(=O)N2C(C)C(=O)NC(C)C2C)C2CC2)n1	9.884576
Cc1ncc([N+](=O)[O-])cc1C(=O)NC(C)CC(=O)O	9.884456
Cc1n[nH]cc1C(=O)NCC=CCN=c1cc[nH]c(C#N)n1	9.8837385
CN1CCC(N2CC3CC4CN(C(=O)c5cnn[nH]5)CC4(C2)O3)C1=O	9.883332
Cc1ncc(C)c(NCCC2CN(C(=O)c3[nH]ccc3C)CC2C)n1	9.883004
Cc1ncccc1C(=O)N(C)C(C)CNC(=O)Cc1nc[nH]n1	9.8824215
O=C(NC1CN(C(=O)CCc2nc3cnccc3[nH]2)C1)c1nc[nH]n1	9.881654
Cc1oncc1CN1CC(N(C)C(=O)c2cc3sccc3s2)C1	9.881445
CC(C(=O)N1CC(O)C(NC(=O)c2cnn[nH]2)C1)C(C)(C)C	9.879833
Cc1ocnc1C(=O)N1CC(NC(=O)Cn2ncnn2)CC1C	9.878899
Cn1ccnc1NC(=O)C1C2CC(CC2F)N1C(=O)c1cocn1	9.876938
Cc1noc(C)c1CN1CCN(C(=O)Cc2cnc[nH]2)CC1	9.876273
O=C(NC1CCCCC1NCc1ccncc1)c1ccccc1	9.875913
Cc1nocc1NC(=O)NCCN1CCCC1C	9.873065
CC(CCCNCc1nnnn1C)NC(=O)C1CCOC1	9.872913
CCc1c(C(=O)NC2CCN(C(=O)Cc3nc[nH]n3)C2)nnn1CC	9.871639
Cc1oc(-c2ccco2)nc1CNC1CN(C(=O)C(C)C#N)CC1C	9.871464
Cn1cc(Cl)c(C(=O)NC2(C)CCN(C3CCCNC3=O)C2)n1	9.871233
COCC(O)CN(C)CC(C)NC(=O)C1CCC(=O)N1	9.870371
O=C(NCC1CCCCCN1CC1CCC1)c1cocn1	9.869933
Cc1nn[nH]c1C(=O)N1CCC(C(C)NC(=O)CCn2cccn2)C1	9.869182
NC(=O)CN1CC(N2CCN(C(=O)C3CCc4n[nH]cc4C3)CC2)C1	9.868278
COCC(C)Oc1ccc(CNC2CCOC3(CCC3)C2)cc1	9.868015
Cn1nccc1COC(=O)C1CN(C(=O)OC(C)(C)C)CCO1	9.865651
Cc1noc(C2C(C)OCCN2C(=O)CC(C2CC2)C2CC2)n1	9.865591
Cc1oc(Br)cc1C(=O)NC(C)CC(C)(C)O	9.86492
Cc1nccc(CCC(=O)N2CCN(C)C(=O)C2(C)C)n1	9.86453
Cc1nc[nH]c1C(=O)NC1CN(C(=O)c2cc(C)n(C)n2)CCC1C	9.864402
Cc1ccc(C#N)c(N2CCCC(C)(CNC(=O)CC(C)C)C2)n1	9.864118
COC(=O)Nc1cccc(OCC2(O)CCC2)c1	9.863848
CC1CCN(CC=CCl)CC1NC(=O)c1cncc2sccc12	9.863166
CCC(=O)N(CC)C1CN(C(=O)Cc2cccnc2)C1	9.863113
Cc1ncc(C(=O)NC2CN(C(=O)C3CC34CC4)CC2C)[nH]1	9.862998
O=C(c1n[nH]c2c1CN(C(=O)c1ncc[nH]c1=O)C2)N1CC=CC1	9.86218
Cc1ccn(CC(=O)N(C)CC(C)NC(=O)c2cc[nH]n2)c(=O)c1	9.861849
Cc1nscc1C(=O)N(C)CC1CCCN1C(=O)c1cnon1	9.861825
Cn1nccc1CC(=O)N1CC(O)(CNC(=O)C2COC(=O)N2)C1	9.8613205
CCc1n[nH]cc1C(=O)N1CCC(NC(=O)C2CCOC2)C1	9.861111
Cn1cncc1CCC(=O)N1CCC(CCNC(=O)c2cc[nH]n2)C1	9.858624
Cc1nsc(C)c1CN1CC(NC(=O)c2cnon2)CCC1C	9.857611
Cn1cncc1CCC(=O)NCCOCC1CCCO1	9.857388
Cc1cc(CN2CCCCC2CNC(=O)c2[nH]cnc2C)cs1	9.857101
CCC(C)N(CCO)CC(O)COc1cc(C)cc(C)c1	9.8562
CC1CCN(CC(N)=O)CC1NC(=O)c1ccc(O)nc1	9.855664
Cc1nccn1CC(=O)NCC1CCN1CC(C)O	9.855623
Cc1cc[nH]c1C(=O)N1CCC2(CC1)CN(Cc1cncs1)C2	9.8550825
Cc1n[nH]cc1C(=O)N1CC(O)C(CNC(=O)Cc2ccc[nH]2)C1	9.855054
Cc1c[nH]c(C(=O)NC2CCCN(C(=O)CCc3cnn[nH]3)C2C)n1	9.855053
Cc1ccnc(CN2CCCC(NC(=O)c3cccc4[nH]ccc34)C2)n1	9.854397
Cc1[nH]nc(C(=O)NCC2COCCN2C(=O)c2nc[nH]n2)c1O	9.854315
CC(=O)N1CCCCCC1CNC(=O)COCc1ncc(C)o1	9.853791
Cn1nnnc1SCC(=O)N1CCNC(=O)C1	9.853024
CC(F)CCN1CCC(N(C)C(=O)c2ccnc3[nH]nnc23)C1	9.852555
Cc1nc[nH]c1C(=O)NC(C)C1CCCN(CC=CCl)C1	9.851903
Cc1nccc(N2CCCC2CNC(=O)c2cocn2)n1	9.851801
Cc1cc([N+](=O)[O-])c(C)cc1-c1noc(-c2ccncn2)n1	9.851429
Cn1nncc1C(=O)N1CC2CCCC(C1)N2C(=O)Cc1ccc[nH]1	9.85045
CCc1nc(C)c(CN2CCC3(C2)CN(C(=O)CCCN(C)C)C3)o1	9.849744
Cc1ncoc1C(=O)NC1CN(C(=O)C2CN(C)CCO2)CC1O	9.849638
Cc1[nH]nc(C(=O)N2CC(O)C(NC(=O)c3ccnnc3)C2)c1C	9.849313
Cc1cocc1C(=O)N1CCCCC1CNC(=O)c1cc(C#N)c[nH]1	9.849163
CCC1(c2ccccc2)NC(=O)N(Cc2ccc3cnn(C)c3c2)C1=O	9.8488035
O=C(NC1C2CC1N(C(=O)c1ccon1)C2)c1cc[n+]([O-])cc1	9.84844
Cn1nnnc1SCCC(=O)N1CC(O)C(O)C1	9.847812
Cc1cc(N(CCNC(=O)c2[nH]nnc2C)C2CC2)nc(C2CC2)n1	9.847646
Cc1ncccc1CC(=O)N1CCOCC1CNC(=O)CNC(N)=O	9.847453
CCc1cncc(C(=O)N2CCC(O)(Cc3cccc(C)c3)CC2)c1	9.84709
CC(C)N1CCCC2(CN(C(=O)c3ccc4c(c3)N(C)CCO4)C2)C1	9.846764
Cc1nc2cc(C(=O)NCC(C)N(C)C(=O)C(C)C(C)C)cnc2[nH]1	9.846279
Cc1n[nH]c(C)c1C(C)CC(=O)N1CCC2(CCC2)C1	9.846114
Cc1ccc(N(C)C2CCCN(C(=O)c3cn[nH]c3)C2)nn1	9.845847
Cc1ncsc1CNC(C)CCNC(=O)C1CC(=O)NC(=O)N1	9.845715
Cc1ccc(SCCC(=O)N2CC(C)OCC2C)cc1C	9.844943
COC(=O)C(C)Nc1cc(C)c(Cl)cc1OC	9.844219
Cc1ncsc1CCC(=O)NCC1CCCN1CCCC(C)O	9.843962
Cc1nccc(N2CCC(C3(NC(=O)c4cccnc4)CC3)CC2)n1	9.843574
Cc1ccc(C(C)C)c(OCCC(=O)N2CCN(C)CC2CO)c1	9.843296
CC(C)CC1(CO)CCCN1Cc1nc(-c2ccsc2)no1	9.843061
Cc1[nH]ccc1C(=O)N1CC(C)C(NC(=O)CCCC2CC2)C1	9.842514
CC1CCC(C(=O)NC2CN(C(=O)c3c[nH]nc3-c3ccco3)C2)C1	9.842319
Cc1ccnc(N2CC(O)C(NC(=O)c3ccnc4[nH]cnc34)C2)n1	9.8407545
Cc1ncc(C=CC(=O)N2CC(C)OC3(CCOC(C)C3)C2)s1	9.839166
CCC(F)CN(CC)C(C)CNC(=O)Cn1ccc(C)n1	9.838993
Cn1nncc1CNC(=O)N1CCC(O)C(CO)C1	9.838464
Cc1cc[nH]c1C(=O)NC1CCCN(C(=O)C2CCN(C)C2=O)C1	9.838339
COc1cc(C(C)NC(C)c2cnnn2C)ccc1OCC(C)C	9.838112
CC(=O)N(C)CC(O)CNC(=O)CCn1cnnn1	9.837529
Cc1nn[nH]c1C(=O)NC(C)C1CCN(C(=O)c2nc[nH]n2)C1	9.836794
Cc1[nH]nc(C(=O)N2CCCCC2CN(C)CC2CCCC2)c1O	9.8367
Cc1csc(CCCC(=O)N2CC(=O)NCC2c2ccccc2)n1	9.83648
Cc1cnn(CC(=O)NCCNCc2cccc3c2CCOC3)c1	9.836261
Nc1nn2c(=O)cc(CN3CC4CC4(CO)C3)nc2[nH]1	9.83593
Cn1nnnc1NC(=O)C1C2CCC(CC2O)N1C(=O)CO	9.835198
COC(=O)C1(C)COCCN1CC(O)CNC(C)(C)C	9.835102
O=C(NCCC1=CCCCC1)c1csc2cncn12	9.83434
Cc1nccn1CCCC(=O)N1CC(NC(=O)CCn2cnnn2)C1	9.833242
CCCc1nc(C)c(C(=O)NCC2CC(NCc3nc(O)n[nH]3)C2)o1	9.832331
CCn1nnc(C)c1CN1CCN(C(=O)C2CC2(C)CC)CC1	9.831413
CC1CC(NCc2cscn2)CN1C(=O)c1cn(CC(N)=O)nn1	9.830752
COCCCN(C)c1nnnn1CC1(C)CCOCC1	9.82954
O=[N+]([O-])c1ccc(C=NNc2cnnc3ccccc23)s1	9.828243
Cc1cc(N2CCN(C3CCN(C(=O)C4CC4(C)C)C3)CC2)ncn1	9.828082
COc1cc(F)cc(NC(=O)C(=O)NC2CSC(C)C2)c1	9.827762
Cc1nc[nH]c1CC(=O)NC1CCN(C(=O)C(C)(C)C(C)C)C1	9.82734
O=C(CCC1CC1)NCC1CCCCCN1Cc1ccc(CO)cc1	9.827173
CCC(CC)NC(=O)C(=O)NC(C)CCCC(F)(F)F	9.826667
Cc1[nH]nc(C(=O)N2CC(O)(CNC(=O)c3cnn[nH]3)C2)c1C	9.825396
Cc1ncccc1C(=O)N(C)CCCN(C)C(=O)c1ccc(Cl)[nH]1	9.825264
Cc1cncc(CN2CC3OCCN(C(=O)c4cnn[nH]4)C3C2)c1	9.824922
Cc1ccnn1CC(=O)NCC1CCCN1Cc1ccc(CF)cc1	9.8249035
Fc1ccc(CN2CCC3NCCCC3C2)c2[nH]ccc12	9.824893
Cc1n[nH]c(C)c1CC(C)C(=O)N1CC(C)c2ccccc21	9.824846
Cc1c[nH]nc1C(=O)N1CCC2(CCN(CCCF)C2)C1	9.823607
CCc1n[nH]cc1C(=O)N(C)CCCN(C)C(=O)c1cccc(F)c1	9.82356
CC(=O)N1CC2(CCCN(C(=O)c3c[nH]c(=O)cn3)C2)C1	9.823414
c1cnc(-n2cccn2)c(-c2noc(C3CC4CCC3N4)n2)c1	9.823213
Cc1ncc(CN2CCOCC2CNC(=O)c2c[nH]nc2C)o1	9.823089
CC1CC1CN1CC2ON=C(C(=O)N=c3nn[nH]n3C)C2C1	9.822147
O=C(O)CCNC(=O)CCNC(=S)NCc1ccon1	9.821278
CCC(C)NC(=O)C(C)NC(=O)NCCc1c[nH]c2ccccc12	9.82107
Cc1nc[nH]c1CC(=O)NC1C2CN(C(=O)c3nc[nH]n3)CC21	9.820873
CC(C)C1(CO)CCN(Cc2cnc3ccccc3c2)C1	9.820335
Cc1ccc(C(=O)N(C)CC(C)NCCC2CCCO2)s1	9.820251
Cc1nc[nH]c1CC(=O)N1CCOC2CN(CCC(C)F)CC21	9.820245
Cc1ccc(N2CC(O)C(CNC(=O)CCN(C)C)C2)nn1	9.819611
CCC(CN1CCOCC1)NCC(C)=Cc1ccccc1	9.819092
N#Cc1cn(CC(=O)NCC2(CO)COC2)c(=O)nc1O	9.818906
Cc1cc(=O)oc(C)c1C(=O)NCC1(O)CN(C(=O)c2cnn[nH]2)C1	9.818662
Cc1ncsc1C(=O)N1CC2CC1C2NC(=O)C(C)(C)C	9.818568
OC1CCN(C2CCCC2NCc2ccc3cc[nH]c3c2)C1	9.818512
Cc1cnc(CN2CC(N(C)C(=O)c3cnc4cc[nH]c4c3)C2)s1	9.817977
Cc1nccn1CC(=O)NC(CNC(=O)c1cnnn1C)C1CC1	9.817586
CCOC(=O)c1coc(CN2CCC(CN3CCCCC3)C2)c1	9.816156
Cc1nccc(NCC(C)N(C)C(=O)c2cc(F)ccc2C)n1	9.814975
O=C(C1CCCO1)N1CCn2c1nc1ccccc12	9.813968
CC(C)CN1C2CCC1CN(C(=O)c1cncc3ccccc13)C2	9.813522
Cc1nc[nH]c1C(=O)NC1CC(NCc2cccc(Cl)c2)C1	9.8135
Fc1ccc(N2CCC(CNCc3cccc4nccn34)C2)cc1	9.812799
CCOc1cc([N+](=O)[O-])ccc1N1CC(N)Cc2ccccc21	9.812509
CCc1n[nH]cc1C(=O)N(C)C1CN(CC2CCc3ncnn32)C1	9.812028
CNC(=O)CN(C)CC(C)NC(=O)c1scnc1C	9.811752
CCCn1nc(C)c(CNCC2N(C)CCCC2(C)C)c1C	9.811321
Cc1nccc(N2CCC3(CCN(C(=O)CCC4(C)CC4)C3)CC2)n1	9.81077
Cc1nn[nH]c1C(=O)N1CCOCC1CNC(=O)c1ccco1	9.810097
Cc1nn[nH]c1C(=O)NC(CNC(C)c1csnn1)C1CC1	9.81002
CCc1nnsc1C(=O)N1CC2CC1C2NC(=O)C(N)=O	9.809786
O=C(NCCNCC(O)CN1CCCC1=O)c1cnsn1	9.809025
Cc1ncc(C)c(NC2CC(CNC(=O)C(C3CC3)N(C)C)C2)n1	9.808949
C=CCN1C2CCC1CC(CNC(=O)c1cnn3ccccc13)C2	9.808612
Cn1ccc(CCC(=O)NCC2(O)CCN(CCCO)C2)n1	9.808331
Cc1nc[nH]c1CC(=O)N(C)C1CC(NC(=O)c2cccn2C)C1	9.808023
CCC(=O)N(C)C1CN(Cc2ccc3nonc3c2)C1	9.807696
CCc1nsc(NC(C)CC(C)NC(=O)c2cc(C)[nH]n2)n1	9.806158
CC(C)CCNC(C)CC(C)NC(=O)CCNC(=O)CC(C)C	9.805401
Cc1nsc(N2CCN(CCCNC(=O)c3c[nH]nc3C)CC2)n1	9.805001
CC1CC(NCC(N)=O)CN1C(=O)Cn1nccn1	9.804651
Cc1cccc(C(=O)NC(C)C(C)Nc2cnc(C#N)cn2)c1	9.80436
Cc1nnsc1C(=O)N1CCCC1CNCc1nc(O)n[nH]1	9.804221
Cc1nn[nH]c1C(=O)NCCCCCCNCC(=O)NC(C)C	9.803284
Cc1nnc(CN2CC(CNC(=O)C3CCc4nn[nH]c4C3)C2)o1	9.802827
Cn1cncc1CCC(=O)N1CCC(N2CCN(CCO)CC2)C1	9.802722
Cc1noc(C(C)NCC(C)NC(=O)c2cc(F)cc3ccoc23)n1	9.802098
Cc1nc(CC(=O)NC2CN(C(=O)Cc3cnc[nH]3)C2)n[nH]1	9.801943
Cc1noc(C)c1CC(=O)NC(C)CC(C)NC(=O)Cn1cccn1	9.801681
c1ccc2[nH]c(CN3CCOC4(CCCN(C5CC5)C4)C3)nc2c1	9.801372
CCc1n[nH]cc1C(=O)NCC1(O)CN(CCC2CC2)C1	9.801149
Cc1ncc(CN2CC(O)C(CNC(=O)c3onc(C)c3C)C2)cn1	9.800187
Cc1oncc1CNC(C)C1CN(C(=O)Cn2nccn2)CCO1	9.800164
Cc1c(C(=O)N2CCC3(NC(=O)c4ncc[nH]4)CCCC23)cnn1C	9.799983
Cc1ncc(CC(=O)N(C)C2CCN(C(=O)Cc3ncc[nH]3)C2)o1	9.799961
Cc1n[nH]cc1C1CCN(c2cccc(Cl)n2)CC1	9.799918
Cc1c[nH]cc1C(=O)NC1CCCN(C(=O)c2ccc(Cl)[nH]2)C1	9.79987
CC(C)C(=O)N(C)CCCN(C)Cc1cscn1	9.799797
NC(=O)C(=O)NCC1(O)CCN(c2ncnc3[nH]cnc23)C1	9.79947
Cc1nn[nH]c1C(=O)N1CC2CCCC(C1)N2CCC(F)(F)F	9.799201
COc1ccc(C(C)CN(C2CC2)C2(C(=O)O)CCC2)cc1	9.797522
Cn1cnnc1CN1CCC(NC(=O)c2cc(=O)n(C)cn2)C(O)C1	9.796173
Cc1noc(C(C)N2CC(CNC(=O)c3nc[nH]c3C(C)(C)C)C2)n1	9.796048
O=[N+]([O-])c1cnc(N2CC(F)C(F)C2)c([N+](=O)[O-])c1	9.795944
Cc1n[nH]cc1CNC(=O)c1ccc(CN2CCCCC2)o1	9.794745
COc1ncc([N+](=O)[O-])c(NC2CC3CCN(C2)C3C)n1	9.794535
CCC1(NC(=O)CCOCc2cnn[nH]2)CCN(C(=O)C2CC2)CC1	9.79345
CC(CCCCNCc1nncs1)NC(=O)c1cnn(C)n1	9.793442
Cc1ncc(C(=O)NC2CN(C(=O)Cc3cnc[nH]3)CC2O)n1C	9.7931385
Cc1ccc(Br)c(CN2CC3CNC3C2)c1	9.791595
Cc1ncc(C)c(NCCC(C)NC(=O)C2(C)CCCC2)n1	9.791451
Cc1cnn(CC(=O)N2CC(NC(=O)C3CC34CCOC4)C2)c1	9.790596
Cc1ccc(C(CC(=O)NC(c2ccncc2)C2CC2)C(=O)O)cc1	9.790447
CC(O)CNCC(O)CN(C)C(=O)c1csnn1	9.790328
CC(c1ccc(F)cc1F)N1CCOC(CNC(=O)c2ccc[nH]2)C1	9.79016
O=C(NC1(CO)CCOC1)C(O)c1ccccn1	9.789571
Cc1cncn1CC(=O)NC12CCCC1CN(Cc1ncccn1)C2	9.789566
Cc1ncsc1C=CC(=O)N1CC(C)OC2(CCOC2)C1	9.789295
Cc1nnc(CC(=O)N2CCC(N(C)Cc3cn(C)nn3)C2)o1	9.789078
COC(=O)C1(C)COCCN1C(=O)Cc1cccn1C	9.788947
COCCN1CC2C(C1)C2NC(=O)c1csnc1C	9.788628
O=C(CN1CCOCC1)OC(C(=O)O)c1ccsc1	9.788594
CC1CCN(CC(O)Cc2ccc3ccccc3c2)C(C(C)O)C1	9.78828
Cc1nc[nH]c1CC(=O)N1CC2CN(CCC(C)(C)C)CC2C1	9.788219
Cc1nc(NC2CC(=O)N(C)C2=O)c(Cl)cc1-c1nn[nH]n1	9.78775
Cc1nn[nH]c1C(=O)N1CCC(C(C)NC(=O)CC2CCCCC2)C1	9.787497
N#CCN1CC2C(C1)C2NC(=O)Cn1nc2n(c1=O)CCCC2	9.787324
Cn1ncc(C(=O)NC2CC(NC(=O)C3CN4CCC3CC4)C2)n1	9.787155
Cc1ncsc1C(=O)N1CC2CC1C2NC(=O)c1ccns1	9.786388
CC1CC(CN2CC(N3CC(NC(=O)c4cnn[nH]4)CC3=O)C2)C1	9.785423
Cc1nsc(N2CC(O)C(NC(=O)C3CCCNC3=O)C2)n1	9.783856
Cc1c(S(=O)(=O)N2CCC(CO)C2)sc2ccc(Cl)cc12	9.783647
Cc1cscc1NC(=O)COCC1CCCC1	9.783237
Cc1cc[nH]c1C(=O)NCCN(C1CC1)C(C)c1ccccc1F	9.783134
CCC(CNC(=O)C1CC12CCC2)N=c1cc[nH]cc1-c1nn[nH]n1	9.783131
Cc1nc(CN2C3CCC2C(NC(=O)c2[nH]ccc2C)C3)cs1	9.781799
CCC(=O)N(CC)CCNCc1cc(C)ccc1F	9.780163
Cc1c[nH]c(C(=O)N(C)C2CN(C(=O)CCn3ccnn3)CC2O)n1	9.780162
Cc1sccc1CNC(CO)CC1CCCO1	9.779982
Cc1noc(C)c1CC(C)NC(=O)C(C)c1ccccc1F	9.779964
O=C(NCC1(Nc2ccc([N+](=O)[O-])cc2F)CC1)c1cn[nH]c1	9.7792635
CC(=O)N(C)CC(O)CNC(=O)Cc1nc[nH]n1	9.779114
O=C(NCC1COCCN1Cc1csnn1)c1cncnc1	9.778742
OCC1(C(NCc2ccnc(Cl)c2)C2CC2)CCCO1	9.778437
CC(NCC(C1CC1)N(C)C(=O)c1cnn[nH]1)C(=O)NC1CC1	9.7783785
Cc1cncn1CC(=O)N(C)C1CN(Cc2nnn(C)n2)CC1O	9.778044
CC(C)(C)c1cnc(CON=C(N)C2CCCC2)o1	9.777743
Cc1c[nH]nc1C(=O)N1CC(C)C(NC(=O)Cn2ncn(C)c2=O)C1	9.776718
Cc1ccc(C)c(NC(=S)NC(CO)CCF)c1	9.776553
CCc1nc(C)cc(NC(C)CNC(=O)C2(C)CC=CCC2)n1	9.77606
Cc1cc(CN2CC(O)C(NC(=O)C(C)NS(C)(=O)=O)C2)on1	9.77602
CCN(CC)C(=O)C(C)N=c1nc(Cl)[nH]c(C)c1C#N	9.77538
Cc1cnoc1C(=O)N1CC2(CCC(CNC(=O)C(N)=O)O2)C1	9.774909
O=[N+]([O-])c1ccc(N2CCCC(n3ccc(C(F)(F)F)n3)C2)nc1	9.774878
Cc1cc(Cl)cc(C(=O)NCC(C)NCC2CC(C)C2)c1	9.774287
COCC1(C(=O)NCC2CCN(C(=O)c3n[nH]c4c3CCC4)C2)CC1	9.7742195
Cc1csc(C(=O)NC2CCN(C(C)c3n[nH]c(C)n3)C2)c1	9.773914
Cc1n[nH]c(C)c1C(C)CC(=O)NC1CCCOC1c1cnn(C)c1	9.77389
Cc1nc(C#N)c(N2CCN(C(=O)CN(C)C(C)CO)CC2)o1	9.773871
Cc1ccc(NC(=O)C(C)OC(=O)C2(F)CCCC2)cc1F	9.773287
Cn1cnn(CC(=O)NC2CN(C(=O)c3cnn[nH]3)CC2(C)C)c1=O	9.772541
NC(=O)CN1CC(O)C(NC(=O)c2c[nH]nc2S(N)(=O)=O)C1	9.7722225
Cc1ccncc1C=CC(=O)NS(=O)(=O)c1cn(C)c(C(C)C)n1	9.77194
Cc1nn[nH]c1C(=O)NC1CCCN(C(=O)Cn2cnnn2)CC1	9.771682
Cc1c[nH]cc1C(=O)N1CCC2(CC1)CN(CC(Cl)=CCl)C2	9.771287
COc1ncc(C(=O)NCCNc2ccc([N+](=O)[O-])cc2)cn1	9.770664
Cc1sccc1C(=O)N(C)CC(C)NC(=O)Cc1ncc[nH]1	9.768534
Cn1cc(CN2CC(O)C(NC(=O)C3CCNC(=O)CC3)C2)nn1	9.767657
Cn1ncc(C(=O)NC2CN(C(=O)C3CC34CCCC4)CC2O)n1	9.767349
CC(=O)N1CCOCC1CNC(=O)Cn1ncnn1	9.76734
COC(=O)C1C(O)CCCN1C(=O)CS(C)(=O)=O	9.766331
Cc1c[nH]c(C(=O)N2CC(C)C(NCC(=O)Nc3cnccn3)C2)n1	9.766174
Cc1cc2[nH]c(=O)c(C(=O)N3CCC(NCC(C)O)CC3)cn2n1	9.765889
c1cc(N2CCN(C3CCC3)CC2)n2cnnc2c1	9.765293
Cc1nocc1C(=O)N1CCC(C(C)Nc2ccnc(C(C)C)n2)C1	9.764188
Cc1cc(CN2CCCOC(CNC(=O)c3c[nH]c(=O)cn3)C2)no1	9.764017
Cn1nccc1CCC(=O)NC1CC(=O)N(C2CN(CCO)C2)C1	9.763911
Cc1nc[nH]c1C(=O)NCC1(O)CN(C(=O)c2nc[nH]n2)C1	9.763733
Cc1cnc(CNC(C)CC(C)NC(=O)C(C)(C)CC(F)F)o1	9.762941
Cc1cc(C(=O)N(CC(=O)OC(C)(C)C)C(C)C)cc([N+](=O)[O-])c1	9.762206
CC(C)CC1(CO)CCCN1C(=O)c1cc2occc2[nH]1	9.761083
Cc1ccc(CC(=O)NC2(CNC(=O)C3CC34CC4)CCC2)s1	9.7603035
Cc1noc(C)c1C(C)(C)NC(=O)NCC1(C)CCCO1	9.760212
COC(=O)C1C(O)CCCN1C(=O)CN1CCCCC1=O	9.760073
CC(C(=O)Nc1ccc2[nH]c(=O)[nH]c2c1)N(C)CC(C)(C)C	9.759848
COC(C)(C)c1noc(CN2CCCCC2CC(=O)O)n1	9.759752
Cc1ccc(CCC(C)NC2(C(N)=O)CCCCCC2)cc1	9.7592535
CC1CC(NCC(N)=O)CN1C(=O)CCn1ccnn1	9.758976
Cc1cnc(CN(C)CC(C)NC(=O)c2cc(C(C)C)oc2C)nc1	9.757419
COc1nc(C)cc(C)c1CNC(=O)C1CCC(C2CC2)N1	9.75734
Cc1[nH]ccc1C(=O)N1CCC(NC(C)c2nc(C(C)C)no2)C1C	9.756927
Cc1cnn(C2C(O)CC2NC(=O)c2ccc3c(c2)CC(C)(C)O3)c1	9.756619
Cc1ncc(C)c(NCC(C)NC(=O)CN2CC(=O)NC2=O)n1	9.755649
COc1cc([N+](=O)[O-])ccc1NC(=O)CNc1ccc(F)c(C#N)c1	9.75562
CCc1nc[nH]c1C(=O)N1CCC(NC(=O)Cc2cccs2)C1	9.754795
Cc1cscc1C(=O)N1CC(NC(=O)c2[nH]ccc2C)CCC1C	9.754754
Cn1ncc(C2CC2)c1CNC(=O)NC1CCC1c1ccccc1	9.754723
Cc1ccc(N2CCCC2CCNC(=O)C2CCCC3(CC3)C2)nn1	9.754705
Cc1nn[nH]c1C(=O)N1CCC1CNC(=O)c1cc(=O)n(C)cn1	9.7540455
Cc1nc(CNC(C)CC(C)NC(=O)C2=CCCC2)c(C)s1	9.753995
Cn1cc(C2CS(=O)CCN2C(=O)CCCCC(=O)O)cn1	9.752996
O=C(CN1CCCC1)NCC(CO)N=c1cc[nH]c(C(=O)O)n1	9.752883
CC(=O)NCC(=O)NC1C2CC1N(c1cnc(-c3nn[nH]n3)cn1)C2	9.752727
Cn1nnnc1CN1CCC(N2CCN(C(=O)C3(C)CCC3)CC2)C1	9.75223
Cc1ccc(-c2cncc(CN3CCNCC34CC4)c2)cc1	9.751808
Cc1ccc(CN2CCCC(NC(=O)c3cnn(C(F)F)c3)C2)cc1	9.750722
CCc1nc(C(=O)N2CC3C(C2)C3NC(=O)c2c[nH]c(=O)cn2)co1	9.750383
CCc1noc(C(C)NC(C)CCNC(=O)C2(C)CCCC2)n1	9.750288
Cc1nc(CN(C)CC2CCN(C(=O)C3CCC4(CC3)CC4)C2)n[nH]1	9.750263
Cc1cnc(CN2CCCC2C2CCCN(C(=O)C3(C)CC3)C2)nc1	9.749221
Cc1nnc(CN2CCCC3CCCCC32)s1	9.748958
Cc1cnn(CC(=O)NC2(CNC(=O)C(N)=O)CCC2)c1	9.748296
N=c1c(N)c(Cl)ccn1C(=O)Cc1cncc(Cl)n1	9.747934
O=C(NC(C1CCCO1)C1(CO)CCC1)c1ccc[n+]([O-])c1	9.747782
CCN(C(=O)CCOC)C1CN(C(=O)C2CC2[N+](=O)[O-])C1	9.747682
CC(=O)NC1CCC(N=Cc2cc(Cl)cc([N+](=O)[O-])c2O)CC1	9.747447
CCn1nc(C)c(CN2CC(N(C)C3CCOC3)C2)c1C	9.7470665
Cc1noc(C2CC3CCN(Cc4cccs4)CC3O2)n1	9.746827
Cc1ccnc(NC(C)CN(C)C(=O)c2[nH]nnc2C)n1	9.746788
Cc1nc[nH]c1CC(=O)N1CCC2CN(CCCC(C)O)CC21	9.746706
Cc1nn[nH]c1C(=O)N1CCC1CNC(=O)C1CN(C)C(=O)N1	9.74651
CN(C)C(=O)CC(=O)NC1CCN(c2ncnc3c2cnn3C)C1	9.746239
Cc1[nH]c2ccccc2c1CCNC(=O)c1cc(F)ccc1[N+](=O)[O-]	9.745361
CCn1ccnc1C(=O)NCC1(O)CCN(C(=O)c2cnc(C)[nH]2)C1	9.745138
Cc1nc([N+](=O)[O-])cn1CCC(=O)N(C)C1CCCC(C)C1	9.744696
COCc1nc(C)cc(NC(CNC(=O)C2(C)CC=CC2)C(C)C)n1	9.744631
Cc1noc(C)c1CN1CCC2(C1)CN(C(=O)c1cc[nH]c1)C2	9.74461
CC(=O)NCC(=O)NC1C2CC1N(c1ccc(-c3nn[nH]n3)cn1)C2	9.743255
Cc1c[nH]nc1C(=O)N1CC(O)C(CNC(=O)C2(C)CC2)C1	9.743075
CCc1nn(C)c(CC)c1CNC(=O)Nc1cc(C)cnc1Cl	9.742642
Cc1ccc(NC(=O)CNCCNC(=O)C2CCC(C)C2)c(F)c1	9.741699
CC1CN(Cc2cnon2)CC1NC(=O)C1CCN(C)C1	9.7411175
Cc1[nH]nc(C(=O)N(C2CCC2)C(C)C(=O)O)c1O	9.740804
NC(=O)CN1CCOCC1CNC(=O)Cc1ncc[nH]1	9.740567
c1ccc2c(CN3CC4CCNCC4C3)cccc2c1	9.740493
Cn1ccc(C(=O)N2CC3C(C2)C3NC(=O)c2cn(C)c(=O)n2C)c1	9.740411
Cc1cnccc1C(=O)NCC1CC(C)N(C(=O)CC(F)(F)F)C1	9.74028
Cc1ncccc1C(=O)N1CC2CCN(CC(C)CC(C)C)CC2C1	9.739771
Cc1nccc(CNC(=O)C(=O)N2CCn3nc(C)nc3C2)n1	9.739764
COC(=O)C1C(O)CCCN1CC(O)CCC(C)C	9.739608
Cc1c[nH]c(C(=O)N2CC(CNCc3cc(C)sc3C)CC2C)n1	9.738402
COc1cc(C)c(NC(=O)NC(C)CC2CCCO2)cc1OC	9.737781
Cc1n[nH]c(C)c1C1CCCN1C(=O)C(=O)Nc1cc(C)n(C)n1	9.736464
Cc1ccc(C2(C(=O)Nc3nnc4n3CCCC4)CCOCC2)cc1	9.736375
Cc1ncccc1C(=O)N1CCCC(Nc2cnc(C#N)cn2)C1	9.736229
Cc1ncncc1C(=O)NCC1(O)CCN(C(=O)C2(C)CCOC2)C1	9.736038
COc1cc(CN2CCC3(CC2)CC3NC(=O)c2cc[nH]n2)ccn1	9.735961
CC(=O)N1CC2CC2(NC(=O)Cc2ccc3nccnc3c2)C1	9.735526
Cn1ncc2c(O)nc(N3CC(O)C(NC(=O)c4ccco4)C3)nc21	9.734826
Cc1cccn(CC(=O)N2CCC(CNCc3ccn(C)n3)C2)c1=O	9.734665
COC(C)CN(C)CC1CCCN1C(=O)c1c[nH]nc1C	9.73426
CCc1n[nH]cc1C(=O)NC(C)CN(C)C(=O)c1cc(COC)on1	9.733639
C#CCCN1CCN(C2CCN(C(=O)c3cnn(C)n3)C2)CC1	9.733095
Cc1ccc(CCC(=O)NCCNCc2ncoc2C(C)C)cc1	9.731309
Cn1nnc(C(=O)NCCNCc2nnc3n2CCOC3)n1	9.731308
Cc1nc(CC(=O)NC2CN(C(=O)Cn3ncnn3)CC2C)n[nH]1	9.731098
Cn1cc(OC2COCC2NCc2cn(C)c(=O)n(C)c2=O)cn1	9.730709
Cc1ncc(C)c(NC2(CNC(=O)c3cc(C)c(C)cn3)CCC2)n1	9.730616
CCC(C)CCC(O)CC(=O)N(C)CCOc1ccccc1C	9.729937
Cc1ncc(CNC2CCCN(C(=O)Cc3ccn(C(C)C)n3)C2)o1	9.729694
Cc1noc(C23CCCC2CN(C(=O)NC2CCCCCC2)C3)n1	9.729401
CCn1ccc(CN(C)C2CCN(C(=O)c3ccnc(F)c3)C2)n1	9.72905
Cc1[nH]nc(C(=O)N2CC(O)(CNC(=O)Cn3ncnn3)C2)c1C	9.728644
Cc1n[nH]c(C)c1CCNC(=O)CCn1cnnn1	9.728062
Cn1ncc(Cl)c1CNCCSC(C)(C)C	9.727828
Cc1c[nH]c(C(=O)N2CC(C(C)NC(=O)c3cnon3)C2)n1	9.724674
O=C(NCC1CCCCN1CCF)c1cc2ccccn2c1	9.72465
Cc1noc(C)c1C(=O)NC(C)CC(C)NC(=O)c1c[nH]c(C#N)c1	9.724324
CN(c1ccc([N+](=O)[O-])cc1-c1nn[nH]n1)C(C1CC1)C1CC1	9.723883
Cn1nnc(CN2CCCC2CNC(=O)Cc2nc[nH]n2)n1	9.723809
FC(F)(F)c1ccc2c(CN3CCC4NCCC43)n[nH]c2c1	9.723788
Cn1cc(CN2CC(O)C(CNC(=O)c3ccc(=O)n(C)n3)C2)nn1	9.723132
Cc1ccc(CNC(=O)CCCCCCN)s1	9.723031
CCOC(=O)c1[nH]c(C)c(CN2CCSC(C)CC2)c1C	9.722984
COC(=O)C(CO)NC(=O)c1occc1Br	9.722053
CC(C)(C)C1OCCCC1CN=C(O)c1cnc2[nH]nnc2c1	9.721029
Cc1nn[nH]c1C(=O)NC1CC2CC(C1)N(C(=O)C(N)=O)C2	9.720934
CCOC(=O)CS(=O)(=O)NC(=O)C(NC=O)C(C)C	9.720438
NC(=O)CNCc1cn(C2CCN(C(=O)Cc3cnc[nH]3)C2)nn1	9.720179
O=C(CC1CCCO1)NCCNc1nccnc1F	9.719963
Cc1nn[nH]c1C(=O)N1CCC(CNCc2cc(O)ccc2Cl)C1	9.71966
Cc1nc[nH]c1C(=O)N1CCCCCC(NC(=O)Cn2nccn2)C1	9.719256
Cc1nonc1C(=O)N1CC(NC(=O)c2ccn(C)c(=O)c2)CC1C	9.718535
Cc1cnc(COC(=O)C2(NC(=O)OC(C)(C)C)CC2)s1	9.718386
NC(=O)C(=O)N1CC(CNC(=O)c2cc3ccccc3[nH]2)C1	9.717737
COC(C)CC(=O)NC1CN(C(=O)Cn2cnnn2)C1	9.717516
COc1c[nH]nc1NC(=O)C(CC1CCCO1)C(F)(F)F	9.717365
Cc1n[nH]c(C)c1CC(=O)NC1(C)CCN(C(=O)c2cnn[nH]2)C1	9.716771
Cc1cnc(CN2CCC3CCN(C(=O)C=CC(C)(C)C)CC32)cn1	9.716476
Cc1noc(C)c1CNCC1CN(C(=O)C2=COCCO2)CCO1	9.716448
O=C(c1ccnc(F)c1)N1CCC(NCc2ccc(F)c(F)c2)C1	9.716067
Cn1nncc1NC(=O)C1CC(=O)N(c2cn[nH]c2)C1	9.715817
Cc1n[nH]cc1C(=O)NCC1C2CN(C(=O)c3cnc(C)n3C)CC12	9.714402
CC(C#N)Oc1ccccc1NC(=O)CCc1ccncn1	9.714275
CC(C)CC1COCCN1CN1C(=O)CC1c1ccccc1	9.713937
Cc1[nH]nc(C(=O)NC2CCCCN(C(=O)c3cnns3)C2)c1C	9.713586
CC(CCCCNCc1cscn1)NC(=O)C1(C)CCCC1	9.713138
Cc1ncncc1C(=O)N1CC(NC(=O)c2cc[n+]([O-])cc2)CC1C	9.713021
Cc1cnc(CCNC(=O)N2CC(C)OC3(CCCC3)C2)cn1	9.712576
Cc1ccc(CNC(=O)NCC2CC(O)C2)c(OC(C)C)c1	9.712335
CC(=O)NC1CCCC1CNCc1nc2ccccc2n1C	9.711522
C=C(Cl)CN(C)CC(C)NC(=O)c1ccc(O)nn1	9.711395
Cc1ccc([N+](=O)[O-])c(N2CC(C)OC3(CCOC3)C2)c1	9.711179
Cc1[nH]nc(C(=O)N2CCOC(CNC(=O)C(N)=O)C2)c1O	9.711048
Cc1nonc1CN1CC(O)C(NC(=O)c2c3c(nn2C)CCC3)C1	9.710804
Cc1ccc(CN2CCC3(CCCCO3)C2)c(Cl)n1	9.710364
c1cnc2c(c1)CN(Cc1ccc3nccnc3c1)CC1CCCN21	9.7101555
Cc1cscc1C(=O)N(C)C(C)CNC(=O)CCc1ccncc1	9.71011
CCc1n[nH]cc1C(=O)N1CCCN(C(=O)c2cn(CC)nn2)CC1	9.709892
COC(=O)C1CCCCN1Cc1cn(-c2ccc(F)cc2)nn1	9.70903
Cn1cc(CN2CC(O)C(NC(=O)C3CCc4nn[nH]c4C3)C2)cn1	9.707076
Cc1cncn1CC(=O)NCCNCC(=O)N(C)C	9.7063055
CC(O)CN1CC(N2CC(NC(=O)c3cnn(C)n3)CC2=O)C1	9.7061
CCc1nn(C)cc1NC(=O)N(CC1CCCC(C)C1)OC	9.705635
Cc1nocc1CNC1CC(CNC(=O)CCc2nc[nH]n2)C1	9.704916
CCc1n[nH]cc1C(=O)N1CCC(C(C)NC(=O)CNC(N)=O)C1	9.704485
Cc1[nH]nc2ncc(NC(=O)CCc3ccc(C(F)(F)F)nc3)cc12	9.703814
CC(C)CCN(CCC#N)c1nnc(-c2nccn2C)n1CC(C)C	9.702814
CNc1ncnc2c1ncn2C1OC(CO)C(O)C1O	9.702165
Cc1nc[nH]c1C(=O)N1CCCCC1C(C)NC(=O)C1(C)CC1	9.701768
CC(C)(C)c1nnc(CN2CCCC(N3CCOCC3)CC2)o1	9.701343
Cc1cc[nH]c1C(=O)N1CC2CCC(NCc3cccc(C#N)c3)C2C1	9.701228
C#CCN1CC2CCC1C1CN(C(=O)c3cnc4c(cnn4C)c3)CC21	9.700563
CCc1n[nH]cc1C(=O)N1CCC(NC(=O)Cn2nccn2)C(O)C1	9.700543
Cc1nn[nH]c1C(=O)NCC(O)CNCc1nccn1C	9.700493
Cc1ccc(NCC(O)CN(C)C(=O)CN(C)S(C)(=O)=O)nn1	9.700084
Cc1ncc(C(=O)NC2CCN(C(=O)Cn3cnnn3)C2C)[nH]1	9.699692
CC1CC(NCc2noc3c2COCC3)CCN1C(=O)c1cc[nH]n1	9.699593
Cc1nnccc1C(=O)N1CCCC1CNCc1c(C)nsc1C	9.69943
CC(O)CN1CC2CCC1CN2C(=O)c1cn[nH]c1	9.69776
COCc1nc(C)cc(NCC(NC(=O)C2CC2C)C(C)(C)C)n1	9.697759
Cc1cc[nH]c1C(=O)N1CCOC(C(C)NC(=O)c2nnn(C)n2)C1	9.697351
Cn1nncc1C(=O)N1CCN(CC2CCNC(=O)CC2)CC1	9.697309
COC(=O)C1C(O)CCCN1C(=O)c1cn2ccccc2n1	9.69701
Cc1ccc(-c2noc(C3CCC(=O)C(C)C3)n2)nc1C	9.696728
CCc1nc(C)c(CN2CCC(NC(=O)C3CC3)C2)o1	9.696569
Cc1nccn1CC(=O)NCCC1CCN(c2cncc(C#N)n2)C1	9.696228
CNC(=O)CN(C)CC(C)NC(=O)C1CCCN1C(N)=O	9.696063
COC1CCC(OC(=O)C2CC(=O)N(c3ccc4c(c3)CCC4)C2)C1	9.69593
Cc1nc[nH]c1C(=O)N1CC(O)(CNC(=O)COC(C)(C)C)C1	9.695753
CCc1ccnc(C(=O)NCCN(C)CCc2ccc(OC)cc2)c1	9.695648
Cc1ccc(F)c(NC(=O)N(C)C2CCN3CCOC2C3)c1	9.695013
OCC1CN2CCCC2CN1Cc1cccc2ncccc12	9.694803
CCn1cc(NC(=O)N2CCN(C(=O)C3CCCO3)CC2)cn1	9.694383
O=C(NCC1(O)CC2CCC1CC2)Nc1ccc(-c2cc[nH]n2)cc1	9.694213
CC(NC(=O)COC(=O)c1cccc2nn[nH]c12)C(=O)N(C)C	9.6939
Cc1ccc(N2CC(C)C(NC(=O)c3cc4c([nH]3)CCC4)C2)nn1	9.693846
CC(c1nnnn1C)N1CC2C(C1)C2NC(=O)CC(N)=O	9.693324
Cc1ncc(CN(C)C2CCN(C(=O)CC(N)=O)CC2)cn1	9.692609
Cc1sccc1C(=O)NC1CC2CCC1N2C(=O)c1nnn(C)n1	9.69229
Cc1nc[nH]c1C(=O)NCC1(O)CN(C(=O)CC2CCNC2=O)C1	9.691983
CSC(C)CCC(=O)NC(C)c1ccc2n[nH]cc2c1	9.690549
Cc1nc[nH]c1C(=O)N1CCCCC(NC(=O)C2CC2C)C1	9.690429
Cn1nccc1CNC(=O)C1CC12CCN(C(=O)c1cnoc1)CC2	9.689879
Cc1nc[nH]c1CC(=O)N1CCCN(Cc2ccn(C)n2)CC1	9.689865
Cc1cocc1C(=O)N1CCC(C(C)NCc2nc(C(C)C)n[nH]2)C1	9.689787
CC(C)C(=O)N1CCC2(NC(=O)c3cc4ccsc4[nH]3)CCCC12	9.689728
CC(=O)NC(C)C(=O)Nc1cc(C2CCCCN2C(=O)C(C)=O)[nH]n1	9.689661
Cc1c[nH]nc1C(=O)NC1(C)CCN(C(C)C(=O)NC(N)=O)C1	9.689502
Cc1ncc(I)c(NC(C)C2CCCOC2)n1	9.689324
CCCCN1CCC2(CC1)CN(C(=O)c1cnn3cccnc13)C2	9.689249
Cc1ccc(F)cc1NC(=O)C(=O)N1CCCC(C)CC1	9.689076
Cc1noc(CN2CC3CC2CN3C(=O)C2COCCO2)n1	9.689072
CCn1cc(NC(=S)NCC2(CC#N)CC2)cn1	9.688683
CCn1nc(C)c(CN2CC(NC(=O)C3CCN(CC(C)C)C3)C2)n1	9.687775
CC(C)C1CCCC(NC2CC(C)N(c3cnn(C)c3)C2=O)C1	9.687591
Cc1ncc(C)c(N2CCCC(NC(=O)C3CC3C(C)(C)C)CC2)n1	9.687314
Cc1nscc1C(=O)N(C)CCNC1CCc2c(Cl)cccc21	9.6858635
Cc1ncccc1C(=O)N1CC2CCCC(C1)N2Cc1nonc1C	9.685539
Cc1cnn(-c2ccncc2NC(=O)C2CC3C=CC2CC3)c1	9.684611
Cn1nccc1CCOC(=O)C1(NC(=O)OC(C)(C)C)CCC1	9.684525
O=C(N1CCCCO1)C12CC1CCN2Cc1cccc(F)c1	9.684206
COCC(O)CN(C)CC(C)NC(=O)c1cncnc1	9.683478
COC(=O)c1cc(C(=O)Nc2ccc(N3CCOCC3C)cc2)c[nH]1	9.682665
COc1nn(C)cc1C(=O)N1CC(=O)N(C)CC1C(=O)O	9.682473
Cc1scc(C(=O)NC2CN(C(=O)C3CC34CC4)CC2C)c1C	9.68237
Cc1ccc(C2CC(C)N(C(=O)CNC(=O)c3ccco3)C2)cc1	9.682215
Cc1sccc1CC(=O)NC1CCCC1CNc1ncccn1	9.682164
Cc1cnn(C2C(O)CC2NC(=O)C(C)C2CCCO2)c1	9.682053
O=C(CSC1CC1)OCCCc1nc(-c2ccccc2)no1	9.681595
Cc1nc[nH]c1C(=O)N1CCOCC1CNC(=O)Cn1cncn1	9.681589
CC12CN(CCO)CC1CN(C(=O)Cc1ccoc1)C2	9.681469
C=CC(O)CNc1c(C#N)cnn1-c1ccc(Cl)cc1	9.680897
CCCCN(CCCO)CCOc1cccc(F)c1	9.680819
Cc1ccc(C#N)c(N2CC(C)C(NC(=O)c3cnn[nH]3)C2)n1	9.680178
Cc1[nH]nc(C(=O)N2CCCCC2CNC(=O)CCN)c1[N+](=O)[O-]	9.679783
CC(C)(C)C(C)(C#N)NC(=O)c1ccc(CC#N)cc1	9.679051
CCC(C)CC(=O)NC(CNC(=O)c1coc(C2CCC2)n1)C(C)C	9.678453
Cn1ncc(NC2CCCC2C(C)(C)C)c(Cl)c1=O	9.675686
Cn1cc(CN2CC(O)C(NC(=O)CC3COC(=O)C3)C2)nn1	9.675434
Cc1noc(C(C)N2CCCC(c3n[nH]c(C4CCCCC4)n3)C2)n1	9.675151
COc1ccc(F)cc1CC(=O)NC1CN(C(=O)c2nnn(C)n2)C1	9.674725
C#CCCN1CC2CC1C2NC(=O)Cc1n[nH]c2ccccc12	9.67385
Cc1c[nH]c(CN2CCC3(CC2)C(=O)N(C)CCN3C)c1C	9.673661
Cc1[nH]nc(C(=O)NCCN(CCO)C(=O)c2cnon2)c1O	9.673025
CSC(C)CNC(=O)N(C)CC(C)=Cc1ccccc1	9.672439
Cc1[nH]nc(C(=O)NC2CC(C)N(C(=O)Cn3cccn3)C2)c1O	9.671712
CC1(O)CCOCC1C1CCCN1CCC=Cc1ccccc1	9.671657
Cc1nc[nH]c1CC(=O)NC1CC(NC(=O)c2cc[nH]n2)C1	9.671583
CCn1cc(CNC2CC3CC(C2)N(C(=O)c2cn(C)cn2)C3)nn1	9.671551
Cn1[nH]c(CNCC2CCCN2C(=O)c2cnon2)nc1=O	9.67152
Cn1cccc1C(=O)NCC1(NC(=O)C2CCCC2)CCCC1	9.67121
Cc1cnc(OCC(=O)c2cnn(C)c2)c([N+](=O)[O-])c1	9.670083
CCn1nccc1C(=O)NCC1CCCN1Cc1n[nH]c(C)n1	9.668445
Cc1ccc(OCCCC(=O)N2CCC(=O)CC2)cc1	9.668325
O=[N+]([O-])c1cc(-c2nn[nH]n2)c(F)cc1N1CC(O)C(CO)C1	9.6665535
CCn1ncc(C(=O)N2CCCC(CNCc3nc(O)n[nH]3)C2)n1	9.666498
Cc1cc(CNS(=O)(=O)Cc2ccc(Cl)cc2F)on1	9.665617
Cc1cncc(C)c1C(=O)N(C)CC1CCN1C(=O)Cn1cnnn1	9.665588
Cc1nn[nH]c1C(=O)NC1CC(CNC(=O)c2nnn(C)n2)C1	9.665511
CNC(=O)C(C)N1CCC(NC(=O)Cn2nccn2)CC1	9.665204
Cc1ccc(CC(CO)NS(=O)(=O)N2CCOCC2)cc1	9.66495
Cc1ncccc1CNCC1C(C)CCCN1C(=O)c1ccncn1	9.664808
CC(NC(=O)c1cccc(C2CC2)c1)C1CN(CCn2cccn2)C1	9.664292
Cc1nc(C(C)N(C)CCNC(=O)c2cn(C)c(=O)n(C)c2=O)n[nH]1	9.664154
Cc1ccn(CC(=O)NCC2(NC(=O)C(N)=O)CCOCC2)n1	9.664071
CC(C(=O)N=c1cc(C2CCCOC2)[nH][nH]1)C(=O)OC(C)(C)C	9.664069
Cc1ccoc1CC(=O)NC1CC(=O)N(C2CN(CC(C)O)C2)C1	9.663901
Cc1ncc(CN(C)CC(C)NC(=O)CCCS(C)(=O)=O)cn1	9.663882
Cc1ccc(OCC(O)CN2CCC(C)(N)C2)cc1	9.663334
Cc1nsc(N2CCCC(CO)(NC(=O)C3COC(=O)N3)C2)n1	9.661898
Cc1cnc(CNC(C)CN(C)C(=O)c2ccc3sccc3c2)o1	9.661878
Cc1ccnn1CC(=O)NC(CNC(=O)C(C)(C)F)C(C)C	9.66184
CN1CCC2CCC(C1)N2C(=O)Cc1coc2ccccc12	9.660957
Cc1nc(CN2CC(O)C(NC(=O)c3cnn[nH]3)C2)n[nH]1	9.660542
Cn1ncnc1N1C(=O)NC(CN2CCCCC2)C1=O	9.660153
Cc1nc(CN2CCC3(CCN(C(=O)CC4=CCCCC4)C3)C2)n[nH]1	9.659563
Cc1noc(CN(C)C(=O)N=c2cc[nH]cc2[N+](=O)[O-])n1	9.658951
CCOC1CC(N(C)C(=O)c2cccc3nn[nH]c23)C12CCC2	9.658568
Cc1ncc(CN2CC3CCC2CN3C(=O)C=Cc2ccc[nH]2)o1	9.658288
Cn1nnc(CNC2CCCC(NC(=O)c3c[nH]c(=O)cn3)C2)n1	9.658269
c1cncc(Cn2cc(NCCC3CCOC3)cn2)c1	9.658044
Cc1ccc(CNC(=O)C(C)OC(=O)C=C2CCC2)cc1	9.658005
Cc1nccc(CCC(=O)NC2CCC(C)N(CC=CCl)C2)n1	9.657838
Cc1ccc([N+](=O)[O-])c(C)c1C=NNCC(C)C#N	9.657672
CC(C)OCC(CO)N(C)CC(=O)Nc1ccccn1	9.657591
Cn1nnnc1CN1CC2CCN(C(=O)c3cn[nH]c3)CCC2C1	9.657507
Cc1cc(NCC(C)N(C)C)n2c(nc3ccccc32)c1C#N	9.656844
Cc1nc[nH]c1C(=O)N1CC2CCC(NC(=O)c3cc[nH]n3)C2C1	9.656761
Cc1cnc(C(=O)NC(C)CNC(=O)C2CCCO2)cn1	9.655836
Cc1c[nH]c(C(=O)N2CCC(CNCC(C)CC(C)C)C2)n1	9.655694
CC1C(NCC(N)=O)CCN1C(=O)CCn1cc[nH]c(=O)c1=O	9.655396
Cc1c[nH]c(CC(N)=O)c1C(=O)NC1CCN(C(=O)c2cc[nH]n2)C1	9.65517
Cc1nocc1C(=O)N(C)C1CCN(Cc2ccc(F)c(C#N)c2)C1	9.653999
CC(=O)N(C)CCN1CCN(C(=O)c2c[nH]nc2C)CC1	9.653809
Cc1cncc(C(=O)NC2(CNC(=O)C3CCC(C)CC3)CCC2)c1	9.653717
CCC(=O)NC(C)CC(C)NC(=O)C(C)(C)c1cccc(F)c1	9.653147
Cc1cc[nH]c1C(=O)N1CCCC(CNc2cccc(F)n2)C1	9.65228
Cc1ccc(C(=O)N2CCC3(CC2)CC3NC(=O)c2cnon2)nn1	9.652114
Cn1nnc(CN2CC3CC2C3NC(=O)c2nc[nH]n2)n1	9.65169
Cc1noc(C)c1CNCC1CN(C(=O)C(N)=O)CCO1	9.651436
Cc1ncc(CN2CCCC3(CCCN(Cc4cn[nH]c4)C3)C2)n1C	9.651322
Cc1nonc1C(=O)NC1CN(C(=O)c2ccsn2)CC1C	9.650859
NC(=O)CN1CCCCC1CNC(=O)c1c[nH]c(=O)cn1	9.650161
Cc1ccc(F)c(C(=O)NC2(C)CCN(C(=O)CCCC(N)=O)C2)c1	9.649501
Cc1[nH]nc(C(=O)N2CC(O)C(NC(=O)Cn3ccnc3C)C2)c1O	9.648067
Cn1cnn(CC(=O)N2CC(NC(=O)C3CCCO3)C2)c1=O	9.647699
Cn1ccc(CCC(=O)NCC2(NC(=O)C3CC34CC4)CC2)n1	9.647624
COc1nc(C)cc(C)c1CNC(=O)c1coc(-c2cccnc2)n1	9.646836
Cn1cnc(CCNC(=O)N2CCOCC2C2CC2)n1	9.646668
COC1CN(CC(C)O)CC1NC(=O)c1cc(C)[nH]n1	9.645981
Cc1nccc(C(=O)N(C)CC(C)NC(=O)COc2cccnc2)n1	9.644392
CNC(=O)C(C)NCC=CCNC(=O)Cn1cnnn1	9.64404
CC(C)NCC1CCCCC1NC(=O)COc1ccsc1	9.6437845
CCC(C(=O)N(C)C1CN(C(=O)c2nc[nH]n2)CC1O)N(C)C	9.643509
Cn1nncc1C1(O)CN(C(=O)C2CCc3cccnc32)C1	9.643353
O=C(CN1CC(O)C(CNC(=O)c2cn[nH]c2)C1)NC1CC1	9.641922
Cc1cccc(S(=O)(=O)Nc2cccc(C3=NCCO3)c2)c1	9.641264
Cc1nn[nH]c1C(=O)N1CCC1CN(C)C(=O)C1CCN(C)C1	9.640849
Cc1ccnc(C(=O)N2CC3OCCN(C(=O)c4nc[nH]n4)C3C2)n1	9.640651
Cn1ccc(CN2CC(O)C(CNC(=O)C3CC(=O)NC(=O)C3)C2)n1	9.640476
Cc1cc(Cl)nc(NCCC2CCOC23CNC3)c1	9.640151
CC(C)CNC(=O)CNCCCNC(=O)c1cncnc1	9.639892
Cc1c[nH]cc1C(=O)N1CC2C(CNC(=O)c3nnn(C)c3C)C2C1	9.638805
Cc1conc1CN1CC2CCN(C(=O)c3n[nH]cc3C)CCC2C1	9.637998
CNC(=O)CNCC1CCCCN1C(=O)Cn1ccccc1=O	9.63728
Cn1nnc(CN2CC(O)C(NC(=O)c3n[nH]c4c3CCC4)C2)n1	9.636859
CNC(=O)CN(C)C(C)CNC(=O)Cc1cscn1	9.636643
CON(CC1CCCC(C)C1)C(=O)c1ccc2nc[nH]c2c1	9.636433
CCC(CC)CN(C)CC(C)NC(=O)c1[nH]nnc1C	9.636429
CC(C)N(CCCO)Cc1ccc2nsnc2c1	9.63622
O=C(NC1CCN(CC2CCOC2)C1)c1ccn2ccnc2c1	9.635571
Cc1nccn1CC(=O)NCC1CCCCN1C(=O)C1CCCO1	9.634988
Cc1nn[nH]c1C(=O)NCC1CCC(NC(=O)c2ccccc2O)C1	9.6346035
c1csc(-c2nc(CN=c3[nH]cnc4[nH]ccc34)co2)c1	9.63441
Cc1nnc(N2CCCC(CN3CCOCC3)C2)n1Cc1ccoc1	9.633243
O=C(NC1CC2CC(C1)N(Cc1nncs1)C2)c1cc[n+]([O-])cc1	9.632456
CCc1noc(C)c1CNCC1(NC(=O)C(C)COC)CCCC1	9.63226
Cc1cc([N+](=O)[O-])c(S(=O)(=O)NCC(F)(F)CO)cc1C	9.632103
Cc1nc[nH]c1C(=O)NCC1CN(c2ccc3nnnn3n2)CC1O	9.631591
Cc1nc(CNC2CC3CCC2N(C(=O)CCC2CC2)C3)cs1	9.631455
Cc1[nH]nc(C(=O)N2CC(CO)C(CO)C2)c1O	9.630847
Cc1[nH]nc(C(=O)N2CCOC(C(C)NC(=O)c3nc[nH]n3)C2)c1O	9.630679
Cc1nn[nH]c1C(=O)NC1(CNC(=O)C(C)(C)C2CCC2)CCC1	9.628476
Cc1noc2ncnc(N3CC(O)C(CNC(=O)c4nc[nH]n4)C3)c12	9.627932
CC1C(NCC(N)=O)CCN1C(=O)c1cnnc(O)c1	9.627671
Cn1nnc(CN2CC3CC2CN3C(=O)C2CNC(=O)N2)n1	9.627478
Cc1nc(CN2CC(C)C(CCNC(=O)Cc3cc[nH]n3)C2)c(C)o1	9.6273985
NC(=O)CNCc1cn(C2CN(C(=O)c3n[nH]cc3F)C2)nn1	9.6267605
O=C(c1cc([N+](=O)[O-])n[nH]1)N1CCOCC1c1ncon1	9.626387
C#CCCN1CC2(C)CN(C(=O)C3CC3c3cnn(C)c3)CC2(C)C1	9.625869
O=C(Cn1nccn1)N1CC2(CCCN(Cc3ccc(F)cn3)C2)C1	9.625648
Cc1[nH]c(C(=O)NC2C=CCCC2)c(C)c1C(=O)OC(C)C	9.625588
Cc1c(C(=O)N(C)C2CC(NC(=O)c3nc[nH]n3)C2)nnn1C	9.625268
Cc1nonc1CC(=O)N(C)C1CN(C(=O)c2cnn3cc[nH]c23)C1	9.625078
Cc1nc[nH]c1CC(=O)NC1CN(Cc2cc(F)cc(F)c2)CC1C	9.6249695
COC1CN(C(C)=O)CC1NC(=O)c1ccccc1-n1cnnn1	9.624545
Cc1nn[nH]c1C(=O)NCCC(C)NC(=O)CN1C(=O)CNC1=O	9.624385
CCc1nnc(CN2CC3CN(C(=O)c4c[nH]c(=O)cn4)CC3C2)o1	9.623917
CC(CN1CCOCC1)NCc1ccc2ccccc2c1	9.622765
Cc1c[nH]nc1C(=O)NC(C)C1CCN(C(=O)c2cncnc2C)C1	9.621362
CN(C)c1noc(CN2CC(NC(=O)c3cc4ccsc4[nH]3)C2)n1	9.621089
Cc1cc(Br)ccc1C(C)NC(C)CC(N)=O	9.620878
Cn1ccc(Nc2nnc(C3CCC3)n2CC2CC2(C)C)n1	9.620605
Cc1sccc1CC(=O)N(C)C(C)CNCc1nccn1C	9.620192
Cc1c[nH]c(C(=O)N2CCC3CC32C(=O)Nc2nnnn2C)n1	9.619995
Cc1nccn1CC(=O)NCC1CCCCCN1CCO	9.619921
Cc1ccn(CC(C)C(=O)N2CCCC3(CCCC3)CC2)n1	9.619661
Cc1nccc(NC(C)CN(C)C(=O)c2occ3c2CCCC3)n1	9.619639
Cc1cncc(C=CC(=O)NC2CC(=O)N3CCCCC23)c1	9.619618
Cc1nnsc1CN(C)CC1CCN(C(=O)C23CCCC2C3)C1	9.619615
Cc1n[nH]cc1C(=O)NC1CCCN(C(=O)c2cc[nH]n2)CC1	9.619608
COc1c[nH]c(C(=O)NCC(O)CNC(C)=O)cc1=O	9.619511
Cc1oncc1-c1cccc(C2(C#N)CCOCC2)c1	9.619221
Cc1noc(C23COCC2CN(C(=O)C2CCC(C)O2)C3)n1	9.618845
N#CCN1CC2C(CNC(=O)c3cnc4[nH]nnc4c3)C2C1	9.618643
COc1cc(O)ncc1C(=O)N(C)C(C)CNC(=O)c1coc(C)n1	9.617898
Cc1[nH]nc(C(=O)NC2C3CC2N(C(=O)Cn2ncnn2)C3)c1O	9.61778
CC#CCN1CCCCCC1CNC(=O)C1CCCc2n[nH]cc21	9.617732
CCC(OC)C(=O)NCCCN(CCF)Cc1cccnc1	9.617508
Cc1nn[nH]c1C(=O)N1CCCC(CNC2CCCNC2=O)C1	9.617267
Cn1cc(CCC(=O)NCCNCC(O)CN2CCCC2=O)nn1	9.617109
CC(CC(O)c1ccccc1)NC(=O)Cn1cncn1	9.616772
O=C(c1nc[nH]n1)N1CCOCC1c1nn[nH]n1	9.6167145
CC(C#N)C(=O)NCC(NC(=O)c1nc[nH]c2nccc1-2)C(C)(C)C	9.616578
CC(C)c1nc2n(n1)CC(NC(=O)c1cc([N+](=O)[O-])c[nH]1)CC2	9.616534
O=C(NC1CCC(CNCC2CC2)C1)c1ccc2nccn2c1	9.6164875
Cc1nccn1CCCC(=O)N1CC(NC(=O)c2cn(C)nn2)C1	9.616356
COC1CN(CC(N)=O)CC1NC(=O)Cn1nccn1	9.615893
Cc1ccc(OCC(=O)N2CCC(C)CC2CNCC(C)O)c(C)c1	9.615809
CNC(=O)C(C)NC1CCN(C(=O)c2nccnc2N)C1	9.615404
Cn1cnnc1CCOC(=O)C1CC(=O)N(C2CC2)C1	9.615311
Cc1sccc1CC(=O)N1CC(C)C(NC(=O)CCN(C)C)C1	9.614294
Cn1nnc(CN2CC3(CC(NC(=O)C4CCC(=O)NC4)CO3)C2)n1	9.614196
Cc1cc(CC(=O)NCC2CN(C(=O)c3cc[nH]n3)CC2C)n[nH]1	9.614026
CCC=CCCNCc1cn(C2CN(C(=O)c3cnco3)C2)nn1	9.613897
Cc1cccc(C(=O)N2CCC(C)(NC(=O)c3ncc[nH]3)C2)c1	9.6138115
CCc1cc(C)nc(NCC(C)NC(=O)C2(C)CCCC2)n1	9.613641
Cc1noc(Cl)c1CC(=O)N(C)C1CN(CC=CCl)C1	9.613175
CC(F)CCNCc1cn(C2CN(C(=O)C3CNC(=O)N3)C2)nn1	9.611161
O=C(NCC1CCC2(CN(Cc3nc(O)n[nH]3)C2)O1)C12COCC1C2	9.611045
Cc1ccc(C2CCN(c3nc(C)cc(C(=O)O)c3[N+](=O)[O-])C2)cc1	9.61051
COC(=O)CC(C)NC(=O)C(=O)Nc1ncc(C)s1	9.610331
CCc1nn(C)c(CC)c1C=NNC(=S)NC(C)(C)C	9.610131
Cc1cccc(C)c1OCCN1CC(C)OC(C)C1	9.609612
Cc1nc[nH]c1C(=O)N1CCC2C(CCN2C(=O)c2cccn2C)C1	9.6095915
Cc1noc(CCCC(=O)NN2CCCCC2)n1	9.608969
Cc1nc(CNC(C)C2CCN(C(=O)c3cnn[nH]3)CC2)cs1	9.608616
CC(C(=O)N1CC(O)(CNC(=O)c2cc[nH]n2)C1)C(C)(C)C	9.608346
COc1cc(C)nc(NNS(=O)(=O)N2CC(C)CC(C)C2)n1	9.608111
Nc1nccnc1C(=O)NCC1COCCN1C(=O)Cc1cc[nH]n1	9.607771
Cc1cc(NC2CCN(C(=O)c3cc4occc4[nH]3)C(C)C2)ncn1	9.607743
Cn1nccc1CCC(=O)N1CC(O)(CNC(=O)Cn2cncn2)C1	9.607589
Cc1cocc1C(=O)NC(C)C1CCN(C(=O)CCc2cnn[nH]2)C1	9.607215
Cc1cc[nH]c1C(=O)N1CCCN(C(=O)C(C)c2cnn(C)c2)CC1	9.607034
CC(C)N1CC(OC2CCN(C(=O)c3cnc(C4CC4)s3)CC2)C1	9.606849
Cc1nc[nH]c1C(=O)NC1CCN(C(=O)Cn2cnnn2)CC1(C)C	9.606111
CCn1ncc(C(=O)N2CC3(CCN(Cc4nonc4C)CC3)C2)n1	9.604717
CC(C)S(=O)(=O)CCNCC(O)Cn1cc([N+](=O)[O-])cn1	9.604164
CCCc1[nH]ccc1C(=O)N1CC2C(C1)C2NC(=O)c1ccco1	9.6035595
CC(C(=O)NCC1COCCN1C(=O)Cn1ncnn1)n1cncn1	9.603542
Cc1noc(CCC(=O)N2CC(CO)C(CO)C2)n1	9.603428
Cc1c[nH]c(C(=O)N2CCCC3(CN(Cc4cc(C)nn4C)C3)C2)c1	9.602782
Cc1ccncc1C(=O)N1CC2(CC(NC(=O)c3ncc[nH]3)CO2)C1	9.602589
Cc1nccn1-c1ccccc1CNC(=O)C1CC1(C)C(C)C	9.602234
CCOC(=O)c1ccnc(N2CNC(N)C3NCNC32)c1	9.602053
CCCN1CCc2ccccc2C1CNC(=O)C1CC1(C)C	9.601894
CCn1cnc(C(=O)NC2CN(C(=O)C3CC3)CC2OC)c1	9.600629
COCC(C)N1CC(O)C(NC(=O)Cc2nc3ncccn3n2)C1	9.599625
COC(=O)C(NC(=O)CN1CC(=O)NC1=O)C(F)(F)F	9.599321
Cc1ccc(C2(C)CN(CC(C)(C)CN(C)C)CCO2)cc1	9.59888
Cn1cncc1C(=O)NC1CC2CCC1N2C(=O)C(N)=O	9.5987215
Cc1c[nH]nc1C(=O)NC1CCN(CC(=O)N(C)C)CC1O	9.598646
Cc1nc[nH]c1C(=O)N1CC(C)C(NCC(=O)NC(N)=O)C1	9.598631
Cc1nn[nH]c1C(=O)NCC1C2CN(CC(N)=O)CC12	9.598056
Cc1cccc(CNC(=O)N2CCC(C)(C(=O)O)CC2)c1	9.598038
Cn1cnc(C(=O)NC2CN(C(=O)C3CCOC3)CC2O)n1	9.597581
COC1CN(Cc2nnc3n2CCOC3)CC1O	9.59707
Cc1nocc1CNCCC1CCN(C(=O)c2cc[nH]c2C(C)C)C1	9.596881
O=c1[nH]c2ccc(S(=O)(=O)NC3C4CNCC43)cc2[nH]1	9.596098
Cc1nccc(NC(O)=NCC2CCN(S(C)(=O)=O)CC2)n1	9.595997
CC#CCN1CC2CCC(NC(=O)c3c[nH]c4nccc-4c3)CC2C1	9.595243
C=C(Cl)CN(C)C(C)CNC(=O)c1cc(C(C)C)nn1C	9.595225
Cc1ncncc1C(=O)N1CC2(CCN(C(=O)c3cccs3)C2)C1	9.59518
CC(C)C(CNC(C)C1CCOCC1)c1ccnn1C	9.594649
Cc1cc(CN2CC(NC(=O)c3cnc4[nH]nnc4c3)C2)sn1	9.594472
Cc1nonc1CC(=O)N1CC2CC1CN2C(=O)C(C)C	9.59421
O=C(C1CCCC(F)C1)N1CC(O)CC1c1ccc(F)cc1	9.593402
Cc1ccc(C#N)c(N2CC(NC(=O)C(C)C)CCC2C)n1	9.593114
Cc1cccc(NC(=O)N2CCN(CC3CCCO3)CC2)c1Cl	9.592387
CCC(=O)NC1C2CC1N(C(=O)CCc1ccon1)C2	9.592352
CC(CC(O)c1ccccc1)NC(=O)CCCOC(C)C	9.591889
Cc1ncc(C(=O)NC2CN(C(=O)Cn3cnnc3O)C2)[nH]1	9.590691
CC(C)(C)CCN1CCC(NC(=O)c2c[nH]c(C(N)=O)c2)C(O)C1	9.590684
CNC(=O)CN(C)CC(C)NC(=O)Cc1ccc(OC)c(OC)c1	9.590118
Cc1ocnc1C(=O)N1C2CCC1CN(Cc1nnnn1C)C2	9.589316
CSC(C)CCC(=O)N(C)Cc1ccccn1	9.589297
Cc1ccc(CC(C)N2CCC(C(C)(C)C(N)=O)CC2)cc1	9.589189
C=CCCC(=O)NCCC1(CNC(C)c2n[nH]c(CC)n2)CC1	9.589114
CCN(C(=O)c1ccc2nn[nH]c2n1)C1CN(Cc2nnnn2C)C1	9.589096
Cc1nc[nH]c1CC(=O)NC1CC(CNC(C)c2ccc(F)cc2)C1	9.588951
Cn1nnnc1CCNc1cc([N+](=O)[O-])cc(S(N)(=O)=O)c1	9.588889
Cc1ccc(NC(C)C(C)NC(=O)CC(C)C)nn1	9.588746
O=C(CCC1CCCO1)N1CC(O)(c2cccc3ccccc23)C1	9.588546
COc1ccc2ccccc2c1CNC(=O)Cc1[nH]cnc1C	9.588126
Nc1ncc(Br)nc1CN1CCN2CCC2C1	9.587836
C#CCCN1CC2(C1)CN(C(=O)Cc1cccc3ncccc13)CCO2	9.587834
Cc1ccc(C)c(C(=O)N2CC3CCC(C2)N3C(=O)c2cc[nH]c2)c1	9.587721
Cc1cc2[nH]c(=O)c(C(=O)NCC(C)NCc3nnc(C)o3)cn2n1	9.587267
OCCCC(NCC(O)COCc1cccs1)c1ccccc1	9.587256
Cc1nccc(C(=O)NC(CNC(=O)Cc2cnn(C)c2)C2CC2)n1	9.586416
CCC(C)CNCCCCC(C)NC(=O)CCc1nccn1C	9.586192
COc1cc([N+](=O)[O-])ccc1COC(=O)Cc1ccn(C(C)C)n1	9.585784
Cc1ncc(CN(C)CC2CCN(C(=O)c3cnc(C)s3)C2)cn1	9.585551
Cc1nocc1C(=O)NC1CN(C(=O)Cc2cncn2C)CC1O	9.584948
CCOC1CC(CNC(C)CNC(=O)c2cccc3[nH]ccc23)C1	9.584636
CCNC(=O)COC1CCCN(C(=O)Cc2nn[nH]n2)C1	9.584338
Cn1ccc(C(=O)NC2C3CN(C(=O)C4(CF)CCC4)CC32)c1	9.584101
CCc1ccc(C(C)C(=O)N=c2cc(C3CC3)[nH][nH]2)cc1	9.583992
Cc1sccc1C(=O)N(C)CC1CCCN1C(=O)c1cncs1	9.583703
Cc1cncc(CCC(=O)N2CC(C)C(CNCC#N)C2)c1	9.583581
Cc1nccc(C2CCCN(CC3CCCCN3C(C)C)C2)n1	9.583446
Cc1ncnc(C)c1C(=O)N1CC2CC(C1)c1ccccc12	9.583301
Cc1cccc(C)c1C(C)Nc1ncc([N+](=O)[O-])cc1C(N)=O	9.582932
Cc1ccc(F)c2c1CCCN2C(=O)Cc1nnn(C(C)(C)C)n1	9.581369
Cn1nnc(CNC2CC(CNC(=O)Cn3cc(C4CC4)cn3)C2)n1	9.581238
COCC(C)CS(=O)(=O)NCc1nc(C(C)(C)C)n[nH]1	9.580999
Cc1cccc(C)c1C1CCCN1C(=O)C(=O)NCCC(C)(C)N	9.580831
Cc1nn[nH]c1C(=O)N1CC(NC(=O)C2CN3CCCC3CO2)C1	9.580721
CC(C(=O)N(C)C1CCN(C(=O)C2CCC2)C1)c1ccsc1	9.580373
Cc1nc[nH]c1C(=O)N1CCC(NC(=O)c2cnn3ncccc23)C1	9.579995
Cc1noc(C2CCCN2C(=O)Cn2cnc(-c3nn[nH]n3)n2)n1	9.579883
Cc1ccc([N+](=O)[O-])cc1C(=O)Nc1ccccc1-c1nc[nH]n1	9.578867
Cc1ccc(C#N)c(N(C)C2CCN(C(=O)c3cnn[nH]3)C2)n1	9.578482
Cc1[nH]nc(C(=O)N(CCO)CCNC(=O)C2CCC2)c1O	9.578409
COC(=O)C1(C)CC(Oc2cc(F)c3cn[nH]c3c2)C1	9.578317
Cc1cccc(NC(=O)C2CSCCS2)n1	9.5776415
Cc1n[nH]c(C)c1C(=O)N(C)C1CN(CCOc2ccccc2)C1	9.57738
CC(C)N1CCC(C)(NC(=O)C2CCCc3nn[nH]c32)C1	9.577267
Cc1cc(CN2CCCCC(NC(=O)c3cnc(C4CC4)o3)C2)on1	9.57686
Cc1c[nH]nc1C(=O)NCC(C)NCc1nnn(C)n1	9.576693
Cn1ncc(CN2CCC(C3(NC(=O)C4CCOC4)CC3)CC2)n1	9.576091
COC(C(=O)N1CC2CN(C(=O)Cc3cnc[nH]3)CC2(C)C1)C1CC1	9.575564
CC1CCCCC1c1noc(C2CN(C)CCO2)n1	9.575368
CCCC(C)CC(=O)N1CC2C(C1)C2NC(=O)CNC(=O)OC	9.574768
Cc1nnc(CNCCNC(=O)c2nc[nH]n2)n1C1CC1	9.574391
Cc1noc(CCCNC(=O)NC2(C)CCOC2C2CC2)n1	9.5742445
Cc1ncncc1C(=O)N(C)C(C)CNC(=O)c1[nH]nnc1C	9.573896
Cn1ccnc1CNC(=O)C(=O)N1CCC(Cn2cncn2)CC1	9.573683
Cn1cnc([N+](=O)[O-])c1N1CCC(c2nccs2)CC1	9.573383
CCc1n[nH]cc1C(=O)N(C)CC(C)NC(=O)c1ccnc(OC)n1	9.573167
Cn1ncc2c(O)nc(NCC3CCCCC3NC(=O)C(N)=O)nc21	9.5729885
Cn1nccc1C(=O)N1CC2(CCCN(C(=O)c3cocn3)C2)C1	9.572801
CC(NC(=O)C12CC1CN(C(=O)c1cnn[nH]1)C2)c1ncc[nH]1	9.572635
Cc1nc(CNCC(O)CN(C)C(=O)Cc2cc[nH]n2)n[nH]1	9.571965
CCn1nc(C)c(CNCC(NC(=O)C(N)=O)C2CCCC2)n1	9.571939
Cc1ccncc1CC(=O)NCC1CCCN(c2cc(F)ncn2)C1	9.571569
Cn1cnnc1CNC(=O)C(=O)Nc1cccc(Cn2cccn2)c1	9.571557
Cc1c[nH]c(C(=O)N2CCC(O)(CNC(=O)c3ccns3)C2)n1	9.571428
Cc1occc1C(=O)N1CC2C3CCC(C2C1)N(C(=O)CC(C)C)C3	9.570911
Cc1ccc(NC(=O)C(C)OC(=O)C(C)(Cl)Cl)cc1C	9.570691
Cc1nccn1-c1ccc(CNC(=O)N2CCN(C(C)C)CC2)cn1	9.5705
Cc1cccc2c1N(C(=O)c1cc(-c3nn[nH]n3)cs1)CCC2	9.570271
O=C(NC(C1CC1)C1CCCCO1)N1CCCn2nncc2C1	9.570179
Cc1cc(N2CC(O)C(NC(=O)Cc3nc[nH]n3)C2)n2ncnc2n1	9.569462
Cc1noc(C23CC(CN2CCC(=O)Nc2ccccc2)C3)n1	9.568884
CC(C)CN1CC(O)C(NC(=O)c2cc(-c3nn[nH]n3)c[nH]2)C1	9.568258
CCOC(=O)c1ccc(N2CNC(N)C3NCNC32)nc1	9.56798
Cc1ccc(Cl)c(OC(C)C(=O)N2CCCC(C)(CO)C2)c1	9.567701
c1cc(CNCC2CN3CCCC3CO2)c2[nH]ncc2c1	9.56763
Nc1ncc(CCNC(=O)C2CNCC23CNC3)s1	9.567539
NC(=O)CN1CC(O)C(CNC(=O)c2cc(F)c[nH]2)C1	9.567416
Cc1nc(C(C)N2CC(CNC(=O)c3cccn4nccc34)C2)n[nH]1	9.566181
CC(C)CCN1CC(O)C(CNC(=O)c2cnc3cc[nH]c3c2)C1	9.566092
O=C1CCC(N2CCCC2CNC(=O)c2cnn[nH]2)C(=O)N1	9.565894
Cc1cnc(CCNC(=O)NC2CCNC23CCC3)nc1	9.565632
Cc1cc(C)n(CCC(=O)N=c2nc(C3CCNCC3)[nH]n2C)n1	9.565489
Cc1nccc(NCC(O)CNC(=O)c2cnc(O)n(C)c2=O)n1	9.565399
Cc1c[nH]c(C(=O)NC2C3CN(C(=O)Cc4ccc(F)cc4)CC32)n1	9.565297
Cc1ccc([N+](=O)[O-])c(C)c1C(=O)N(C)CC1CCCCC1O	9.564985
COc1cc(N2CCC3(CC(Oc4cccnc4)CO3)C2)ncn1	9.564849
CC(=O)NC(CC1CCC1)C(=O)Nc1c[nH]c2ccccc12	9.564603
Cn1nnc(CN2CCC3(CNC(=O)C4CC45CCC5)CCCC23)n1	9.5645895
CCCCCCCC(O)Cc1nnc(C2CCOCC2)o1	9.564204
CC(C)(C)c1cccc(OCCNC(=O)C2CCC(O)CC2)c1	9.5640745
Cc1nc[nH]c1C(=O)NCCC1(CNCC(=O)NCC#N)CC1	9.563615
C=CCN1CCC2(CCCN2C(=O)C(Cc2cnc[nH]2)NC=O)C1=O	9.56339
CCOC(=O)c1cn(CCNc2ccc([N+](=O)[O-])cc2F)cn1	9.563111
Cc1csc(CN(C)CC2CCN(C(=O)C3CCC3(F)F)C2)n1	9.562998
Cc1nn[nH]c1C(=O)NC1CCCN(C(C)c2csnn2)C1	9.562879
Cn1ncc([N+](=O)[O-])c1C(=O)N1CCCC1(C)CO	9.562619
CCn1ncc(C(=O)NC2CN(C(=O)C(C)OC)CC2O)n1	9.562153
Cc1nn[nH]c1C(=O)NCC1(NCc2ccnn2C)CCCCC1	9.5618515
Cc1n[nH]cc1C(=O)N1CCC(N=c2cc[nH]cc2C#N)C1	9.561311
COC(C(=O)N1CCC1CNC(=O)c1ccc2[nH]ccc2n1)C(C)C	9.561257
Cc1cnn(CCC(=O)NCCc2cccc3cccnc23)c1	9.561006
CCOCCNC1(CO)CCCN(C(=O)c2n[nH]c(C)c2O)C1	9.56094
Cc1cc(CN(C)C2CCCN(C(=O)c3ncoc3C)C2)on1	9.560872
O=C(N=c1cc[nH]c2c1CCC2)c1nc(Cc2ccccc2)no1	9.560678
Cc1c[nH]nc1C(=O)NC(C)CCNC1CCN(C)C1=O	9.560339
CC(C)(C)c1ccncc1CNC(=O)NC1CCCC1CCO	9.560199
Cn1ccc(CN2CC(O)C(NC(=O)C(=O)C(C)(C)C)C2)n1	9.559961
CC(O)CN(C)CC1CCN(C(=O)c2cnn[nH]2)C1	9.559794
CCC(C)CC(CO)NC(=O)c1sccc1Cl	9.55958
CCc1n[nH]cc1C(=O)N1CCC(C(C)NC(=O)Cn2ncnn2)C1	9.559491
Cn1cnn(CC(=O)NCCN(C(=O)Cc2ncc[nH]2)C2CC2)c1=O	9.55942
COc1ccc([N+](=O)[O-])cc1CN1CCCNc2ccccc21	9.559169
Cc1nc(CNC(C)CC(C)NC(=O)Cc2cccc(Cl)c2)co1	9.559116
Cc1noc(C23CCCC2CN(c2nccn4ccnc24)C3)n1	9.558891
Nc1nc(NC2CCNC3(CCC3)C2)cc(-n2cccn2)n1	9.558382
Cc1cc(Br)cc(NC(=O)c2cc(C)no2)c1	9.5581
CCC(CN1CC(C(C)NC(=O)c2cncc3nc[nH]c23)C1)OC	9.5577755
Cc1cscc1C(=O)N(C)CC1CCN1C(=O)Cn1cnnc1O	9.557588
Cc1nn[nH]c1C(=O)NC1CC2CCC1N2C(=O)Cc1ccon1	9.5574045
CCOCCCn1c(-c2cn[nH]c2)nnc1N1CCCC(C)C1	9.556489
Cc1cccc(CNC(=O)C=Cc2ccc(OCCN(C)C)cc2)c1	9.556475
Cn1nccc1CCC(=O)N1CCOC2(CN(CC#N)C2)C1	9.556036
CCC(Cc1ccc(F)cc1)N1C(=O)C2CCCN2C1=O	9.555893
CC(=O)C(C)N1CC2(CN(C(=O)c3cnc[nH]3)C2)OCC1=O	9.555442
Cc1c[nH]nc1C(=O)N1CC(N2CCN(C(=O)C(N)=O)CC2)C1	9.555166
Cc1ccc(CN(C)C(=O)C2(C)CC=CCC2)nc1	9.555148
CC1(C)NC(=O)N(CCCNC(=O)c2n[nH]c3ccccc23)C1=O	9.555142
Cc1ccsc1Cn1nnnc1N1CC(C)OC(C2CC2)C1	9.555139
Cc1ccncc1C(=O)N1CC2(CC(NC(=O)C(N)=O)CO2)C1	9.5548315
Cc1ccc(CC(=O)NCC2(NC(=O)CC3CC3C)CCC2)o1	9.554468
O=C(CC1CCC1)NC1CCN(C(=O)c2n[nH]c3c2CCC3)CC1	9.553957
Cc1c[nH]nc1C(=O)NCC1(C)CCCN(CC2CC2)C1	9.55291
Cc1[nH]nc(C(=O)N2CC(C)CC2(C)C)c1[N+](=O)[O-]	9.552872
CC(=O)NC(C(=O)N1CCc2nc(N)ncc2C1)C(C)C	9.552669
Cc1noc(C)c1CN1CCN(C(=O)CNC2CC2)CC1	9.552586
Cc1c[nH]cc1C(=O)NC1(C)CCN(C(=O)COC2CCOC2)C1	9.552463
Cc1nc(C)c(C(=O)NCC(O)CNCc2nc(=O)n(C)[nH]2)o1	9.552109
NC(=O)NCC(=O)NCCC1CCCN1c1nccn2nnnc12	9.551925
Cc1ccn(CC(=O)N2CC(NC(=O)C3CC3C)C2)n1	9.5515995
CNC(=O)CNCc1cn(C2CN(C(=O)c3cn[nH]c3)C2)nn1	9.551594
Fc1ccc(C=CCNC2CCCNC2)c(F)c1	9.551548
Cc1ccnc(NCC2CCCCC2NC(=O)C2=CCCC2)n1	9.550612
Cc1nn[nH]c1C(=O)N(C)C(CNCc1cnnn1C)C1CC1	9.549834
Cc1cnn(CCC(=O)N2CC(NC(=O)c3ccc[nH]3)C(C)(C)C2)c1	9.549529
COC(=O)C1CC(F)CN1CC(=O)Nc1cnccn1	9.549456
O=C(CN1CC2C(C1)C2NC(=O)c1cn[nH]c1)NCC1CC1	9.549424
Cc1nsc(N2CC(O)C(CNC(=O)Cn3ncnn3)C2)n1	9.549343
Cn1nnnc1CN1CC2CCC(C1)N2C(=O)CCCC(N)=O	9.548843
Cc1nc(C2CCN(C(C)C(=O)Nc3cccc4ccccc34)C2)n[nH]1	9.548661
Cc1nccc(N2CCC(CNC(=O)c3ccc(C(N)=O)s3)C2)n1	9.548489
C#CCN1CCCCC1c1nnc(N2CC3C(C2)C3(C)C)n1CC	9.548473
Cc1nc[nH]c1CC(=O)N1CC(C(C)NC(=O)c2cnc(C)n2C)C1	9.548068
Cc1nn[nH]c1C(=O)N1CCC1CNC(=O)CCNS(C)(=O)=O	9.547992
CC(C(=O)NCC1(O)CN(C(=O)c2cc[nH]c2)C1)C1CCCO1	9.547975
Cc1nn[nH]c1C(=O)NCC(C)NCc1ccnc(N(C)C)c1	9.547687
O=C(c1ccn2nnnc2c1)N1CCCN(c2cc(F)ncn2)CC1	9.547668
Cc1ccc(NC(C)CC(C)NC(=O)c2cnn[nH]2)nn1	9.547454
Cc1ccc(-c2nc(COC3CC(=O)C3)c(C)o2)cc1	9.546877
Cc1nc(CNC(C)CC(C)NC(=O)C(N)=O)oc1C	9.546275
CC(CCN1CCC(C)C(CO)C1)c1ccccc1	9.546097
Cc1nn[nH]c1C(=O)NC(C)C1CN(C(=O)C=CC2CC2)C1	9.546028
CCn1ncc(C(=O)NC2CN(C(=O)c3nnn(C)n3)CC2C)n1	9.545608
Cc1occc1C(=O)N1CCC(C(C)NC(=O)CC(C)(C)C)C1	9.545404
Cc1c(C(=O)NCCN2CCCCC2=O)[nH]c2ccc(Cl)cc12	9.545376
CC#CCN1CCCC(CNC(=O)c2ccc(Cn3cccn3)o2)C1	9.544706
CC(C)N1CCC(C2CCN(C(=O)c3nccs3)CC2)C1	9.544459
COC(=O)c1[nH]c(=NCC(C)C#N)[nH]c(=NCC(C)C#N)c1[N+](=O)[O-]	9.543349
Cn1ncc(C2CC2)c1C(=O)N1CC(O)(CNC(=O)c2cn[nH]c2)C1	9.5417595
CCN1CC(C(=O)NC(C)Cc2cn(C)c3ccc(F)cc23)CC1=O	9.5411215
Cc1c[nH]cc1C(=O)N1CC(O)C(N(C)C(=O)c2cnccn2)C1	9.54111
[truncated: 248,001 more rows]
